# Supplementary material for: Impact of miRNA Sequence on miRNA Expression and Correlation between miRNA Expression and Cell Cycle Regulation in Breast Cancer Cells
Source: PLoS One. 2014 Apr 18;9(4):e95205. doi: 10.1371/journal.pone.0095205 (PMC3991594; doi:10.1371/journal.pone.0095205)
Supplement: Table S1 — miRNA mature sequence and normalized expression at day 0, 1, 3, 6 in mouse ES cells. (XLS) [file pone.0095205.s001.xls]

## Sheet: Sheet1
miRNA mature sequence and normalized expression at day 0, 1, 3, 6 in mouse ES cells. The data are publicly accessible in table S5 of Gu et al 2008.
miRNA	mature sequence	day 0	day 1	day 3	day 6
mmu-let-7a	UGAGGUAGUAGGUUGUAUAGU	-0.656584	-0.589809	-0.22659	1.47298
mmu-let-7b	UGAGGUAGUAGGUUGUGUGGUU	-0.666207	-0.439245	-0.383282	1.48873
mmu-let-7c	UGAGGUAGUAGGUUGUAUGGUU	-0.54425	-0.576559	-0.373209	1.49402
mmu-let-7d	AGAGGUAGUAGGUUGCAUAGU	-0.583357	-0.582798	-0.322484	1.48864
mmu-let-7d*	CUAUACGACCUGCUGCCUUUCU	1.15422	-0.546343	0.465642	-1.07352
mmu-let-7e	UGAGGUAGGAGGUUGUAUAGU	-0.806095	-0.632102	0.0421754	1.39602
mmu-let-7f	UGAGGUAGUAGAUUGUAUAGU	-0.764958	-0.42636	-0.277107	1.46842
mmu-let-7g	UGAGGUAGUAGUUUGUACAGU	-0.420642	-0.1828	-0.840114	1.44356
mmu-let-7i	UGAGGUAGUAGUUUGUGCUGU	-0.414998	-0.58405	-0.497375	1.49642
mmu-miR-1	UGGAAUGUAAAGAAGUAUGUA	0.737834	0.905111	-0.442829	-1.20012
mmu-miR-100	AACCCGUAGAUCCGAACUUGUG	-0.948544	-0.749134	0.627469	1.07021
mmu-miR-101a	UACAGUACUGUGAUAACUGAAG	0.845295	0.804514	-0.452548	-1.19726
mmu-miR-101b	UACAGUACUGUGAUAGCUGAAG	0.851492	0.822385	-0.522526	-1.15135
mmu-miR-103	AGCAGCAUUGUACAGGGCUAUGA	-0.478205	0.339641	-1.08101	1.21958
mmu-miR-106a	CAAAGUGCUAACAGUGCAGGUA	0.579424	1.07153	-0.548665	-1.10229
mmu-miR-106b	UAAAGUGCUGACAGUGCAGAU	0.346172	1.05413	-1.32806	-0.0722424
mmu-miR-107	AGCAGCAUUGUACAGGGCUAUCA	-0.533942	0.470537	-1.08443	1.14783
mmu-miR-10a	UACCCUGUAGAUCCGAAUUUGUG	-1.29758	-0.266518	0.67704	0.887058
mmu-miR-10b	CCCUGUAGAACCGAAUUUGUGU	-0.891807	-0.812496	0.637436	1.06687
mmu-miR-122a	UGGAGUGUGACAAUGGUGUUUGU	-0.525364	-0.631552	-0.331462	1.48838
mmu-miR-124a	UAAGGCACGCGGUGAAUGCC	0.618665	-0.12155	-1.36187	0.864752
mmu-miR-125a	UCCCUGAGACCCUUUAACCUGUG	-1.04612	-0.24519	-0.0655997	1.35691
mmu-miR-125b	UCCCUGAGACCCUAACUUGUGA	-0.727039	-0.916375	0.446696	1.19672
mmu-miR-126-3p	UCGUACCGUGAGUAAUAAUGC	-0.0749321	-0.261644	1.36605	-1.02948
mmu-miR-126-5p	CAUUAUUACUUUUGGUACGCG	1.03675	0.373608	-0.0762781	-1.33408
mmu-miR-127	UCGGAUCCGUCUGAGCUUGGC	-0.0219362	-0.914925	-0.459895	1.39676
mmu-miR-128a	UCACAGUGAACCGGUCUCUUUU	0.839797	0.402838	0.203421	-1.44606
mmu-miR-128b	UCACAGUGAACCGGUCUCUUUC	0.815869	0.361817	0.280057	-1.45774
mmu-miR-129-3p	AAGCCCUUACCCCAAAAAGCAU	0.942537	0.0890604	0.370654	-1.40225
mmu-miR-129-5p	CUUUUUGCGGUCUGGGCUUGCU	0.357475	-0.406417	1.18762	-1.13868
mmu-miR-130a	CAGUGCAAUGUUAAAAGGGCAU	0.48675	0.714053	-1.47568	0.274881
mmu-miR-130b	CAGUGCAAUGAUGAAAGGGCAU	0.308545	0.278291	-1.44563	0.85879
mmu-miR-132	UAACAGUCUACAGCCAUGGUCG	-0.800984	-0.46707	-0.183375	1.45143
mmu-miR-133a	UUGGUCCCCUUCAACCAGCUGU	0.993766	-0.903029	0.726918	-0.817655
mmu-miR-133b	UUGGUCCCCUUCAACCAGCUA	0.735465	-1.07223	0.959808	-0.62304
mmu-miR-134	UGUGACUGGUUGACCAGAGGGG	-0.842882	-0.841316	0.5562	1.128
mmu-miR-135a	UAUGGCUUUUUAUUCCUAUGUGA	0.252579	-1.47647	0.672288	0.551604
mmu-miR-135b	UAUGGCUUUUCAUUCCUAUGUG	1.09593	0.591395	-0.730362	-0.956959
mmu-miR-136	ACUCCAUUUGUUUUGAUGAUGGA	1.40876	-0.418443	-0.0768738	-0.913446
mmu-miR-137	UUAUUGCUUAAGAAUACGCGUAG	1.20456	-0.128674	-1.22849	0.152603
mmu-miR-138	AGCUGGUGUUGUGAAUC	-0.0511136	-1.22299	1.22442	0.0496788
mmu-miR-139	UCUACAGUGCACGUGUCU	0.732695	0.884091	-1.24114	-0.375644
mmu-miR-140	CAGUGGUUUUACCCUAUGGUAG	0.889182	0.673417	-0.264094	-1.29851
mmu-miR-140*	UACCACAGGGUAGAACCACGGA	-0.901245	1.12465	-0.781763	0.558353
mmu-miR-141	UAACACUGUCUGGUAAAGAUGG	1.02805	0.411483	-0.112442	-1.32709
mmu-miR-142-3p	UGUAGUGUUUCCUACUUUAUGG	0.971786	0.715154	-1.08975	-0.597195
mmu-miR-142-5p	CAUAAAGUAGAAAGCACUAC	1.1073	0.316453	-1.28642	-0.137327
mmu-miR-143	UGAGAUGAAGCACUGUAGCUCA	0.671789	-0.497444	-1.1563	0.981951
mmu-miR-144	UACAGUAUAGAUGAUGUACUAG	0.562833	0.232373	-1.47302	0.677814
mmu-miR-145	GUCCAGUUUUCCCAGGAAUCCCUU	-0.580012	0.501294	-1.05818	1.1369
mmu-miR-146	UGAGAACUGAAUUCCAUGGGUU	-0.170863	-0.803974	1.449	-0.474163
mmu-miR-148a	UCAGUGCACUACAGAACUUUGU	0.264403	1.24867	-0.420234	-1.09284
mmu-miR-148b	UCAGUGCAUCACAGAACUUUGU	0.149812	1.25933	-0.258015	-1.15112
mmu-miR-149	UCUGGCUCCGUGUCUUCACUCC	-0.382166	1.02477	0.572372	-1.21498
mmu-miR-150	UCUCCCAACCCUUGUACCAGUG	0.826339	0.818196	-0.437906	-1.20663
mmu-miR-151	CUAGACUGAGGCUCCUUGAGG	0.512463	1.15367	-0.737129	-0.929008
mmu-miR-152	UCAGUGCAUGACAGAACUUGGG	-1.1054	0.0757618	-0.273304	1.30294
mmu-miR-153	UUGCAUAGUCACAAAAGUGAUC	0.755703	-1.4216	0.027778	0.638119
mmu-miR-154	UAGGUUAUCCGUGUUGCCUUCG	-0.333795	-1.25352	0.963195	0.624119
mmu-miR-155	UUAAUGCUAAUUGUGAUAGGGG	-1.44613	0.251649	0.340343	0.854137
mmu-miR-15a	UAGCAGCACAUAAUGGUUUGUG	-0.392294	0.730197	0.893081	-1.23098
mmu-miR-15b	UAGCAGCACAUCAUGGUUUACA	0.445822	1.13119	-0.415563	-1.16145
mmu-miR-16	UAGCAGCACGUAAAUAUUGGCG	0.844269	0.886753	-0.90198	-0.829042
mmu-miR-17-3p	ACUGCAGUGAGGGCACUUGUA	0.67984	1.00826	-1.06359	-0.624504
mmu-miR-17-5p	CAAAGUGCUUACAGUGCAGGUAGU	0.344039	1.10595	-1.27603	-0.173967
mmu-miR-18	UAAGGUGCAUCUAGUGCAGAUA	0.796649	0.793137	-0.308801	-1.28099
mmu-miR-181a	AACAUUCAACGCUGUCGGUGAGU	-0.844334	-0.774667	0.375675	1.24333
mmu-miR-181b	AACAUUCAUUGCUGUCGGUGGG	-0.966351	-0.638451	0.371789	1.23301
mmu-miR-181c	AACAUUCAACCUGUCGGUGAGU	-0.646771	-1.00728	0.511488	1.14256
mmu-miR-182	UUUGGCAAUGGUAGAACUCACA	0.713792	0.897834	-0.366651	-1.24497
mmu-miR-183	UAUGGCACUGGUAGAAUUCACUG	0.745514	0.899252	-0.446268	-1.1985
mmu-miR-184	UGGACGGAGAACUGAUAAGGGU	-1.32153	0.824906	0.722534	-0.225912
mmu-miR-185	UGGAGAGAAAGGCAGUUC	0.322338	1.06909	-0.0691686	-1.32226
mmu-miR-186	CAAAGAAUUCUCCUUUUGGGCUU	-0.951775	0.987474	0.729942	-0.76564
mmu-miR-187	UCGUGUCUUGUGUUGCAGCCGG	-0.761432	0.262393	1.30471	-0.805671
mmu-miR-188	CAUCCCUUGCAUGGUGGAGGGU	-0.797549	-0.924445	0.745486	0.976508
mmu-miR-189	GUGCCUACUGAGCUGAUAUCAGU	1.45557	-0.301925	-0.826533	-0.327112
mmu-miR-190	UGAUAUGUUUGAUAUAUUAGGU	1.30112	0.214608	-0.994851	-0.520873
mmu-miR-191	CAACGGAAUCCCAAAAGCAGCU	0.946941	0.638463	-1.26117	-0.324239
mmu-miR-192	CUGACCUAUGAAUUGACA	0.0639509	1.2963	-0.238335	-1.12192
mmu-miR-193	AACUGGCCUACAAAGUCCCAG	1.18833	0.464326	-0.768724	-0.883932
mmu-miR-194	UGUAACAGCAACUCCAUGUGGA	0.293242	1.1585	-0.216903	-1.23484
mmu-miR-195	UAGCAGCACAGAAAUAUUGGC	0.697461	0.754233	-0.0583998	-1.39329
mmu-miR-196a	UAGGUAGUUUCAUGUUGUUGG	0.717074	-0.301377	0.866529	-1.28223
mmu-miR-196b	UAGGUAGUUUCCUGUUGUUGG	1.47248	-0.591879	-0.223797	-0.656805
mmu-miR-199a	CCCAGUGUUCAGACUACCUGUUC	-0.769481	-0.755244	0.181366	1.34336
mmu-miR-199a*	UACAGUAGUCUGCACAUUGGUU	-0.856327	-0.740442	0.327422	1.26935
mmu-miR-199b	CCCAGUGUUUAGACUACCUGUUC	-0.485472	-0.667867	-0.332499	1.48584
mmu-miR-19a	UGUGCAAAUCUAUGCAAAACUGA	1.13277	0.471643	-0.480257	-1.12416
mmu-miR-19b	UGUGCAAAUCCAUGCAAAACUGA	0.828114	0.751877	-1.29036	-0.289636
mmu-miR-200a	UAACACUGUCUGGUAACGAUGU	0.420915	1.0745	-0.223232	-1.27218
mmu-miR-200b	UAAUACUGCCUGGUAAUGAUGAC	0.521943	1.07633	-0.417123	-1.18115
mmu-miR-200c	UAAUACUGCCGGGUAAUGAUGG	0.676047	0.902687	-1.28024	-0.298493
mmu-miR-201	UACUCAGUAAGGCAUUGUUCU	1.20809	0.301361	-1.14873	-0.36072
mmu-miR-202	AGAGGUAUAGCGCAUGGGAAGA	0.985077	-0.203734	0.526625	-1.30797
mmu-miR-203	UGAAAUGUUUAGGACCACUAG	-0.789479	-0.850319	0.426698	1.2131
mmu-miR-204	UUCCCUUUGUCAUCCUAUGCCUG	-0.344007	-1.26142	0.832667	0.772756
mmu-miR-205	UCCUUCAUUCCACCGGAGUCUG	1.01352	0.649516	-0.541645	-1.12139
mmu-miR-206	UGGAAUGUAAGGAAGUGUGUGG	-0.359579	-0.95679	-0.0796642	1.39603
mmu-miR-207	GCUUCUCCUGGCUCUCCUCCCUC	0.27647	-1.09738	1.24183	-0.420916
mmu-miR-208	AUAAGACGAGCAAAAAGCUUGU	1.36335	-0.148729	-0.170566	-1.04406
mmu-miR-20a	UAAAGUGCUUAUAGUGCAGGUAG	0.475559	1.06007	-1.25311	-0.282519
mmu-miR-20b	CAAAGUGCUCAUAGUGCAGGUA	0.55703	1.09428	-0.571809	-1.0795
mmu-miR-21	UAGCUUAUCAGACUGAUGUUGA	1.19833	0.209969	-0.190213	-1.21809
mmu-miR-210	CUGUGCGUGUGACAGCGGCUGA	0.461202	0.806454	-1.45036	0.182704
mmu-miR-211	UUCCCUUUGUCAUCCUUUGCCU	0.340861	-1.05985	1.22611	-0.507127
mmu-miR-212	UAACAGUCUCCAGUCACGGCC	-0.116795	-1.0517	-0.189572	1.35807
mmu-miR-213	ACCAUCGACCGUUGAUUGUACC	0.742236	-1.14203	-0.529802	0.929599
mmu-miR-214	ACAGCAGGCACAGACAGGCAG	-0.844171	-0.831726	0.528682	1.14721
mmu-miR-215	AUGACCUAUGAUUUGACAGAC	1.13654	-0.635775	-1.01807	0.517303
mmu-miR-216	UAAUCUCAGCUGGCAACUGUG	-0.566371	-1.08132	1.10001	0.547684
mmu-miR-217	UACUGCAUCAGGAACUGACUGGAU	-0.581035	-1.06776	1.10989	0.538904
mmu-miR-218	UUGUGCUUGAUCUAACCAUGU	-0.854566	-0.645743	0.147134	1.35318
mmu-miR-219	UGAUUGUCCAAACGCAAUUCU	-0.219476	-1.3238	0.836924	0.706354
mmu-miR-22	AAGCUGCCAGUUGAAGAACUGU	0.925333	0.31076	0.18296	-1.41905
mmu-miR-221	AGCUACAUUGUCUGCUGGGUUU	-0.436646	-0.243891	-0.781849	1.46239
mmu-miR-222	AGCUACAUCUGGCUACUGGGUCUC	-1.02177	0.547169	-0.641331	1.11593
mmu-miR-223	UGUCAGUUUGUCAAAUACCCC	0.655056	-1.47562	0.578808	0.241752
mmu-miR-224	UAAGUCACUAGUGGUUCCGUUUA	-1.03169	-0.497848	0.255838	1.2737
mmu-miR-23a	AUCACAUUGCCAGGGAUUUCC	0.746894	0.936882	-0.570915	-1.11286
mmu-miR-23b	AUCACAUUGCCAGGGAUUACC	0.106911	0.315141	-1.39428	0.972231
mmu-miR-24	UGGCUCAGUUCAGCAGGAACAG	0.372704	0.340542	-1.47259	0.759344
mmu-miR-25	CAUUGCACUUGUCUCGGUCUGA	0.685988	0.979754	-1.13466	-0.531079
mmu-miR-26a	UUCAAGUAAUCCAGGAUAGGC	-0.652154	-0.628643	-0.184006	1.4648
mmu-miR-26b	UUCAAGUAAUUCAGGAUAGGUU	-1.0252	-0.452258	0.167326	1.31013
mmu-miR-27a	UUCACAGUGGCUAAGUUCCGC	0.330026	1.22072	-0.460311	-1.09043
mmu-miR-27b	UUCACAGUGGCUAAGUUCUGC	0.319638	0.613864	-1.48785	0.554349
mmu-miR-28	AAGGAGCUCACAGUCUAUUGAG	-0.169081	-0.396664	1.43484	-0.86909
mmu-miR-290	CUCAAACUAUGGGGGCACUUUUU	0.781754	0.917385	-0.621832	-1.07731
mmu-miR-291a-3p	AAAGUGCUUCCACUUUGUGUGCC	0.609563	0.961613	-0.30111	-1.27007
mmu-miR-291a-5p	CAUCAAAGUGGAGGCCCUCUCU	0.771152	0.806129	-0.282887	-1.29439
mmu-miR-291b-3p	AAAGUGCAUCCAUUUUGUUUGUC	1.36043	0.125326	-0.864929	-0.620826
mmu-miR-291b-5p	GAUCAAAGUGGAGGCCCUCUC	0.774415	0.832466	-0.347233	-1.25965
mmu-miR-292-3p	AAGUGCCGCCAGGUUUUGAGUGU	0.823646	0.880678	-0.635768	-1.06856
mmu-miR-292-5p	ACUCAAACUGGGGGCUCUUUUG	0.812474	0.866498	-0.539826	-1.13915
mmu-miR-293	AGUGCCGCAGAGUUUGUAGUGU	0.78019	0.889206	-0.512848	-1.15655
mmu-miR-294	AAAGUGCUUCCCUUUUGUGUGU	0.718348	0.847911	-0.264266	-1.30199
mmu-miR-295	AAAGUGCUACUACUUUUGAGUCU	0.781277	0.811287	-0.314987	-1.27758
mmu-miR-296	AGGGCCCCCCCUCAAUCCUGU	1.1634	-0.521814	0.443532	-1.08512
mmu-miR-297	AUGUAUGUGUGCAUGUGCAUG	0.48992	0.985347	-0.145661	-1.32961
mmu-miR-298	GGCAGAGGAGGGCUGUUCUUCC	-0.31991	0.839299	0.754789	-1.27418
mmu-miR-299	UGGUUUACCGUCCCACAUACAU	0.576083	0.529218	0.390009	-1.49531
mmu-miR-29a	UAGCACCAUCUGAAAUCGGUU	0.44457	0.952741	-0.0210115	-1.3763
mmu-miR-29b	UAGCACCAUUUGAAAUCAGUGUU	0.656339	0.954899	-0.381741	-1.2295
mmu-miR-29c	UAGCACCAUUUGAAAUCGGU	0.506431	0.687348	0.285869	-1.47965
mmu-miR-300	UAUGCAAGGGCAAGCUCUCUUC	-0.418567	1.02441	0.589223	-1.19507
mmu-miR-301	CAGUGCAAUAGUAUUGUCAAAGC	-0.543697	1.47134	-0.697572	-0.230074
mmu-miR-302	UAAGUGCUUCCAUGUUUUGGUGA	0.866991	0.864279	-0.902394	-0.828876
mmu-miR-302b	UAAGUGCUUCCAUGUUUUAGUAG	0.877409	0.820622	-1.08889	-0.609142
mmu-miR-302b*	ACUUUAACAUGGGAAUGCUUUCU	0.986397	0.645131	-0.441674	-1.18985
mmu-miR-302c	CAAGUGCUUCCAUGUUUCAGUGG	0.921978	0.808063	-0.849675	-0.880366
mmu-miR-302c*	UUUAACAUGGGGUUACCUGCUG	0.980814	0.742393	-0.828936	-0.894271
mmu-miR-302d	UAAGUGCUUCCAUGUUUGAGUGU	0.850498	0.862987	-1.03548	-0.678006
mmu-miR-30a-3p	CUUUCAGUCGGAUGUUUGCAGC	-1.07184	-0.626916	0.76206	0.936696
mmu-miR-30a-5p	UGUAAACAUCCUCGACUGGAAG	-0.219912	1.1728	0.272615	-1.2255
mmu-miR-30b	UGUAAACAUCCUACACUCAGCU	-1.46137	0.176445	0.580175	0.704747
mmu-miR-30c	UGUAAACAUCCUACACUCUCAGC	-0.229893	-0.0711998	-1.05294	1.35403
mmu-miR-30d	UGUAAACAUCCCCGACUGGAAG	0.572037	-0.0938215	0.889968	-1.36818
mmu-miR-30e	UGUAAACAUCCUUGACUGGA	0.026033	1.25183	-0.0840612	-1.1938
mmu-miR-30e*	CUUUCAGUCGGAUGUUUACAG	1.03111	-1.29153	0.472883	-0.212465
mmu-miR-31	AGGCAAGAUGCUGGCAUAGCUG	0.561012	1.03077	-0.374048	-1.21773
mmu-miR-32	UAUUGCACAUUACUAAGUUGC	1.48492	-0.650812	-0.525683	-0.308422
mmu-miR-320	AAAAGCUGGGUUGAGAGGGCGAA	-1.47696	0.667277	0.253955	0.555729
mmu-miR-322	AAACAUGAAGCGCUGCAACA	-0.78147	-0.889503	0.517673	1.1533
mmu-miR-323	GCACAUUACACGGUCGACCUCU	-0.212848	0.334615	1.12977	-1.25154
mmu-miR-324-3p	CCACUGCCCCAGGUGCUGCUGG	-1.18488	1.18566	-0.308838	0.308056
mmu-miR-324-5p	CGCAUCCCCUAGGGCAUUGGUG	-1.11737	-0.198391	0.00729302	1.30846
mmu-miR-325	CCUAGUAGGUGCUCAGUAAGUGU	-1.39614	0.101597	0.965515	0.329025
mmu-miR-326	CCUCUGGGCCCUUCCUCCAGU	-1.11173	-0.314382	1.28241	0.143706
mmu-miR-328	CUGGCCCUCUCUGCCCUUCCGU	-0.698421	-0.662937	1.43767	-0.076313
mmu-miR-329	AACACACCCAGCUAACCUUUUU	-0.613331	-0.665936	-0.185622	1.46489
mmu-miR-33	GUGCAUUGUAGUUGCAUUG	1.27464	-0.972727	0.286956	-0.588865
mmu-miR-330	GCAAAGCACAGGGCCUGCAGAGA	-1.0239	-0.186158	-0.164668	1.37472
mmu-miR-331	GCCCCUGGGCCUAUCCUAGAA	-0.981222	-0.127079	1.39287	-0.284565
mmu-miR-335	UCAAGAGCAAUAACGAAAAAUGU	-1.0006	-0.719296	0.89458	0.825314
mmu-miR-337	UUCAGCUCCUAUAUGAUGCCUUU	-1.14985	0.676127	0.981339	-0.507621
mmu-miR-338	UCCAGCAUCAGUGAUUUUGUUGA	-0.339003	1.48839	-0.506824	-0.642567
mmu-miR-339	UCCCUGUCCUCCAGGAGCUCA	-0.247787	1.27092	0.120867	-1.144
mmu-miR-340	UCCGUCUCAGUUACUUUAUAGCC	-1.27457	-0.139007	1.12931	0.284267
mmu-miR-341	UCGAUCGGUCGGUCGGUCAGU	1.41188	-0.0170456	-0.567939	-0.826894
mmu-miR-342	UCUCACACAGAAAUCGCACCCGUC	-1.26041	-0.251535	0.435736	1.07621
mmu-miR-344	UGAUCUAGCCAAAGCCUGACUGU	-0.970206	-0.352811	-0.0661711	1.38919
mmu-miR-345	UGCUGACCCCUAGUCCAGUGC	-0.560256	-0.954156	1.318	0.196412
mmu-miR-346	UGUCUGCCCGAGUGCCUGCCUCU	-0.772841	-0.160072	1.45183	-0.518919
mmu-miR-34a	UGGCAGUGUCUUAGCUGGUUGUU	0.365081	1.00126	-0.000993267	-1.36535
mmu-miR-34b	UAGGCAGUGUAAUUAGCUGAUUG	0.057489	1.00613	0.310436	-1.37405
mmu-miR-34c	AGGCAGUGUAGUUAGCUGAUUGC	-1.39138	0.73626	0.719604	-0.0644864
mmu-miR-350	UUCACAAAGCCCAUACACUUUCA	-0.493593	1.21711	0.350026	-1.07354
mmu-miR-351	UCCCUGAGGAGCCCUUUGAGCCUG	-0.877531	-0.770363	0.450649	1.19724
mmu-miR-361	UUAUCAGAAUCUCCAGGGGUAC	-0.641093	1.1071	-1.02507	0.55907
mmu-miR-362	AAUCCUUGGAACCUAGGUGUGAA	-1.49095	0.351511	0.523006	0.616429
mmu-miR-363	AUUGCACGGUAUCCAUCUGUAA	0.553765	0.83237	0.0279801	-1.41412
mmu-miR-365	UAAUGCCCCUAAAAAUCCUUAU	-0.21374	-0.629869	1.47103	-0.627419
mmu-miR-367	AAUUGCACUUUAGCAAUGGUG	0.00241228	1.39948	-0.872405	-0.529488
mmu-miR-369-3p	AAUAAUACAUGGUUGAUCUU	-1.336	-0.0538347	1.04591	0.343917
mmu-miR-369-5p	AGAUCGACCGUGUUAUAUUCG	-1.15994	-0.250517	1.25162	0.158836
mmu-miR-370	GCCUGCUGGGGUGGAACCUGGUU	-0.824106	-0.883885	1.05522	0.652771
mmu-miR-375	UUUGUUCGUUCGGCUCGCGUGA	0.624198	-0.189271	0.896083	-1.33101
mmu-miR-376a	AUCGUAGAGGAAAAUCCACGU	-0.0333081	-1.20226	-0.0107695	1.24634
mmu-miR-376a*	GGUAGAUUCUCCUUCUAUGAG	-1.31498	0.846703	0.705459	-0.237185
mmu-miR-376b	AUCAUAGAGGAACAUCCACUUU	0.0708364	1.05084	0.233397	-1.35508
mmu-miR-376b*	GUGGAUAUUCCUUCUAUGGUU	-0.617515	-0.99028	1.21954	0.388256
mmu-miR-376c	AACAUAGAGGAAAUUUCACG	0.810341	-0.215353	0.73206	-1.32705
mmu-miR-377	AUCACACAAAGGCAACUUUUGU	0.627566	-0.0581039	0.819951	-1.38941
mmu-miR-378	CUCCUGACUCCAGGUCCUGUGU	1.43783	-0.325915	-0.878651	-0.233259
mmu-miR-379	UGGUAGACUAUGGAACGUAGG	-0.646509	-0.173361	-0.642652	1.46252
mmu-miR-380-3p	UAUGUAGUAUGGUCCACAUCUU	-1.12436	-0.477297	1.13649	0.465175
mmu-miR-380-5p	UGGUUGACCAUAGAACAUGCGC	-0.178756	-1.22569	1.19186	0.212584
mmu-miR-381	UAUACAAGGGCAAGCUCUCUGU	-0.305289	0.995401	0.570872	-1.26098
mmu-miR-382	GAAGUUGUUCGUGGUGGAUUCG	-0.742733	-0.743821	0.114724	1.37183
mmu-miR-383	AGAUCAGAAGGUGACUGUGGCU	0.339814	-1.31447	-0.0965091	1.07116
mmu-miR-384	AUUCCUAGAAAUUGUUCACA	0.674567	-0.242363	0.877703	-1.30991
mmu-miR-409	GAAUGUUGCUCGGUGAACCCCUU	0.0321315	-0.473537	1.37771	-0.9363
mmu-miR-410	AAUAUAACACAGAUGGCCUGUU	-1.20086	-0.332877	1.13494	0.398795
mmu-miR-411	AACACGGUCCACUAACCCUCAGU	0.381747	-0.574663	1.2157	-1.02279
mmu-miR-412	ACUUCACCUGGUCCACUAGCCGU	-0.655981	-0.650944	1.45718	-0.150258
mmu-miR-422b	CUGGACUUGGAGUCAGAAGGCC	0.292559	-0.0940582	-1.30047	1.10197
mmu-miR-424	CAGCAGCAAUUCAUGUUUUGGA	-0.895824	-0.792377	0.57519	1.11301
mmu-miR-425	AUCGGGAAUGUCGUGUCCGCC	0.356954	-1.48673	0.674487	0.455289
mmu-miR-429	UAAUACUGUCUGGUAAUGCCGU	-0.516475	1.16415	0.440447	-1.08812
mmu-miR-431	UGUCUUGCAGGCCGUCAUGCAGG	-0.974821	-0.744445	0.765861	0.953406
mmu-miR-433-3p	AUCAUGAUGGGCUCCUCGGUGU	-0.935604	-0.733022	0.521927	1.1467
mmu-miR-433-5p	UACGGUGAGCCUGUCAUUAUUC	0.284492	-1.2237	1.16981	-0.230606
mmu-miR-434-3p	UUUGAACCAUCACUCGACUCC	-1.20781	-0.377205	0.525342	1.05968
mmu-miR-434-5p	AGCUCGACUCAUGGUUUGAACC	0.056507	-0.981271	1.35857	-0.43381
mmu-miR-448	UUGCAUAUGUAGGAUGUCCCAU	1.48821	-0.362162	-0.46285	-0.6632
mmu-miR-449	UGGCAGUGUAUUGUUAGCUGGU	1.22481	0.260313	-0.336799	-1.14832
mmu-miR-450	UUUUUGCGAUGUGUUCCUAAUA	-0.826094	-0.433951	-0.187106	1.44715
mmu-miR-451	AAACCGUUACCAUUACUGAGUU	0.308681	1.26452	-0.601925	-0.97128
mmu-miR-452	UGUUUGCAGAGGAAACUGAGAC	0.45659	-0.835998	1.19486	-0.815447
mmu-miR-463	UACCUAAUUUGUUGUCCAUCA	-1.16404	1.21809	0.255648	-0.309703
mmu-miR-464	UACCAAGUUUAUUCUGUGAGAUA	1.28033	0.218807	-1.05713	-0.442008
mmu-miR-465	UAUUUAGAAUGGCACUGAUGUGA	1.30436	-1.13224	-0.0555992	-0.116517
mmu-miR-466	AUACAUACACGCACACAUAAGAC	0.430987	1.02217	-0.129262	-1.3239
mmu-miR-467	AUAUACAUACACACACCUACAC	0.403177	1.12336	-0.310292	-1.21624
mmu-miR-468	UAUGACUGAUGUGCGUGUGUCUG	0.821584	-1.37479	0.652051	-0.0988413
mmu-miR-469	UGCCUCUUUCAUUGAUCUUGGUGUCC	0.702526	-1.30128	-0.263585	0.862344
mmu-miR-470	UUCUUGGACUGGCACUGGUGA	-1.06047	-0.481162	0.293544	1.24809
mmu-miR-471	UACGUAGUAUAGUGCUUUUCACA	1.16685	-1.11583	0.417244	-0.468264
mmu-miR-483	UCACUCCUCCCCUCCCGUCUUGU	0.549725	-1.16308	1.06725	-0.453899
mmu-miR-484	UCAGGCUCAGUCCCCUCCCGAU	0.820941	0.394579	0.238295	-1.45382
mmu-miR-485-3p	GUCAUACACGGCUCUCCUCU	0.574423	0.404769	0.51708	-1.49627
mmu-miR-485-5p	AGAGGCUGGCCGUGAUGAAUUC	0.50668	-1.08735	1.12471	-0.544037
mmu-miR-486	UCCUGUACUGAGCUGCCCCGAG	-0.587336	-1.08052	1.05375	0.614101
mmu-miR-487b	AAUCGUACAGGGUCAUCCACU	-1.20127	-0.434301	0.941891	0.693675
mmu-miR-489	AAUGACACCACAUAUAUGGCAGC	0.0637007	-1.18724	-0.129322	1.25286
mmu-miR-494	UGAAACAUACACGGGAAACCU	0.261719	0.423917	0.778955	-1.46459
mmu-miR-503	UAGCAGCGGGAACAGUACUGC	-0.693306	-0.967509	0.510953	1.14986
mmu-miR-539	GGAGAAAUUAUCCUUGGUGUGU	-0.336421	-1.24965	0.609494	0.976579
mmu-miR-540	AGGUCAGAGGUCGAUCCUGG	1.10854	-0.416417	0.478019	-1.17014
mmu-miR-541	AAGGGAUUCUGAUGUUGGUCACA	0.952915	-0.242443	-1.29884	0.588371
mmu-miR-542-3p	UGUGACAGAUUGAUAACUGAAA	-0.427947	-1.07844	0.243677	1.26271
mmu-miR-542-5p	CUCGGGGAUCAUCAUGUCACG	-0.810475	-0.496038	-0.135283	1.4418
mmu-miR-543	AAACAUUCGCGGUGCACUUCU	0.41833	0.0728295	0.916117	-1.40728
mmu-miR-546	AUGGUGGCACGGAGUC	0.187343	-0.115654	1.17844	-1.25013
mmu-miR-547	CUUGGUACAUCUUUGAGUGA	-0.0776211	0.943945	-1.36259	0.496269
mmu-miR-7	UGGAAGACUAGUGAUUUUGUUG	0.720354	0.813231	-0.199428	-1.33416
mmu-miR-7b	UGGAAGACUUGUGAUUUUGUU	1.35685	0.0639515	-0.44065	-0.980152
mmu-miR-9	UCUUUGGUUAUCUAGCUGUAUG	-1.06571	-0.589375	0.55622	1.09887
mmu-miR-9*	UAAAGCUAGAUAACCGAAAGU	-1.05087	-0.527098	0.357205	1.22076
mmu-miR-92	UAUUGCACUUGUCCCGGCCUG	0.705563	0.93878	-0.455469	-1.18887
mmu-miR-93	CAAAGUGCUGUUCGUGCAGGUAG	0.10314	0.882947	-1.42137	0.435284
mmu-miR-96	UUUGGCACUAGCACAUUUUUGCU	0.757434	0.815735	-0.274997	-1.29817
mmu-miR-98	UGAGGUAGUAAGUUGUAUUGUU	-0.542302	-0.580948	-0.370459	1.49371
mmu-miR-99a	ACCCGUAGAUCCGAUCUUGU	-1.01417	-0.684434	0.675571	1.02304
mmu-miR-99b	CACCCGUAGAACCGACCUUGCG	-1.22226	-0.266637	0.34036	1.14854
