# Supplementary material for: Impact of miRNA Sequence on miRNA Expression and Correlation between miRNA Expression and Cell Cycle Regulation in Breast Cancer Cells
Source: PLoS One. 2014 Apr 18;9(4):e95205. doi: 10.1371/journal.pone.0095205 (PMC3991594; doi:10.1371/journal.pone.0095205)
Supplement: Table S2 — miRNA sequence and RPPA data of MDA-MB-231 cell line transfected by each individual miRNA. (XLS) [file pone.0095205.s002.xls]

## Sheet: Sheet1
miRNA sequence and RPPA data of MDA-MB-231 cell line transfected by each individual miRNA. The RPPA data were directly obtained from table S5 in Uhlmann et al. 2011, while the mature sequence were from miRBase.
miRNA	mature sequence	AKT1	AKT2	Cyclin D1	Cyclin D3	CDK2	CDK4	p27/Kip1	DUSP6	EGFR	MIG-6	mTOR	GRB2	GSK3B	KRAS	ERK2	p38	ERK1	JNK1	PIK3CA	PIK3CB	PLCG1	PTEN	PTPN11	RB1	SHC1	STAT3
hsa-miR-99b*	CAAGCUCGUGUCUGUGGGUCCG	-0.339817	0.241366	0.507065	0.124499	0.159732	-0.514299	-0.612035	-0.377485	0.965803	-0.192384	-0.456063	-0.48727	-1.88798	-0.342322	0.413048	0.508043	0.768926	-0.811114	0.617021	-0.149197	-0.437923	0.340897	0.390626	-0.360804	0.924893	-0.641672
hsa-miR-99b	CACCCGUAGAACCGACCUUGCG	-1.39905	-0.425405	0.772927	-0.209754	0.782002	0.985084	0.403684	0.502597	0.557012	0.891834	-2.49204	1.15812	-0.883458	0.669301	-0.382715	0.453319	0.604054	0.518642	1.03287	0.99933	0.326495	1.09865	0.501302	0.220356	-0.471301	-0.517078
hsa-miR-99a*	CAAGCUCGCUUCUAUGGGUCUG	0.488413	-1.21816	0.857902	-0.302789	0.725981	0.336618	-0.503862	-0.255212	0.538613	-1.27191	-0.286944	-1.47136	-2.27187	0.975078	-0.491084	0.613955	0.657866	-0.237336	0.831305	0.737551	-0.56837	-0.611368	-0.162976	0.795854	-0.578504	0.397112
hsa-miR-99a	AACCCGUAGAUCCGAUCUUGUG	0.303124	0.628555	-0.522422	0.602719	-0.37149	0.609115	0.297228	-1.65039	0.440824	0.505849	-2.81923	-0.384071	-1.43768	0.39778	1.49669	0.411314	-0.570592	0.392174	-0.745838	-0.855442	0.464631	0.570367	-0.927346	-0.718854	-1.31365	-0.511567
hsa-miR-98	UGAGGUAGUAAGUUGUAUUGUU	-0.429914	0.60919	0.521246	-0.997758	1.33148	0.348398	-0.764458	-0.161777	0.130982	0.364996	-0.491369	0.282721	1.07838	0.761122	-0.612716	-0.732845	1.3063	0.505788	1.78339	1.43211	0.412215	-0.487328	0.64731	0.581046	0.887912	0.38496
hsa-miR-96*	AAUCAUGUGCAGUGCCAAUAU	1.11088	-0.311903	0.638792	-1.16885	0.598883	0.990922	-0.578507	0.260546	0.474631	-1.22238	0.899107	-0.237214	0.286091	-0.198434	-0.803809	1.26904	-0.855146	-1.02379	-0.569679	1.22822	0.762177	1.40166	-0.460268	-0.49787	-0.848993	0.864566
hsa-miR-96	UUUGGCACUAGCACAUUUUUGCU	0.777886	0.595103	-0.376463	0.605482	-1.66387	-0.483078	1.56316	1.69769	0.596577	0.434346	-3.8755	-1.70696	0.839516	-0.645593	0.313531	-1.95612	-1.43492	-0.393085	-0.481299	0.44699	-0.497903	0.72425	1.2067	-0.663555	-2.80493	0.711855
hsa-miR-95	UUCAACGGGUAUUUAUUGAGC	0.57372	0.950964	-1.13846	0.828755	-1.69416	0.46942	0.317011	0.369568	0.310603	0.419196	0.588299	-0.508858	-0.433942	-0.664815	-0.379405	-0.880899	-0.727105	-1.59288	-0.165073	-0.571368	0.483639	-1.06797	-1.42726	-0.145622	-0.380791	-1.40201
hsa-miR-944	AAAUUAUUGUACAUCGGAUGAG	0.327936	-0.249768	0.644816	0.529861	0.609436	1.02297	0.277426	0.866786	-0.250508	-0.554402	0.365302	0.360243	0.267823	-0.728326	0.273912	0.976187	0.339934	-0.617758	0.443285	0.994028	-0.766678	0.0554228	0.171104	-0.712663	-0.654639	0.516709
hsa-miR-943	CUGACUGUUGCCGUCCUCCAG	0.363116	-0.591006	-0.706429	0.801791	0.344452	-1.52537	1.15643	1.22694	0.345577	-0.982839	1.87213	-0.245754	-1.40957	0.925187	0.865451	0.72581	0.250076	-0.807875	0.288166	0.821678	-1.26444	0.556803	0.442872	-0.666776	-1.26669	0.785066
hsa-miR-942	UCUUCUCUGUUUUGGCCAUGUG	-0.879146	-0.275354	-0.353161	-0.117053	-0.65682	0.348543	0.228221	0.632292	0.601966	1.43092	-0.307624	-0.889909	0.154484	0.906192	-0.251052	-1.68258	-0.796491	-0.562911	0.377424	0.689369	-1.07727	0.314254	-1.89433	-0.769821	0.583787	-0.478789
hsa-miR-941	CACCCGGCUGUGUGCACAUGUGC	-1.69181	-1.0353	-0.354477	0.234125	-0.3879	-0.407044	-0.112722	-0.676316	-0.288754	-1.47074	-0.626625	-3.12735	-0.502287	0.812723	-0.902494	-1.44	-0.685585	-1.03554	-0.24069	-1.44428	-1.0512	-0.814697	-0.222827	-0.905189	-1.29095	-0.773773
hsa-miR-941	CACCCGGCUGUGUGCACAUGUGC	-0.557233	0.25717	0.508629	-1.93648	-0.784684	0.697359	0.448184	-0.561596	0.584204	0.332436	0.659584	-1.75237	0.470035	2.24079	-0.426364	0.308819	0.45142	2.21119	0.670539	-1.27915	0.573883	0.740881	1.12853	-0.547814	0.890963	0.35728
hsa-miR-941	CACCCGGCUGUGUGCACAUGUGC	-1.28312	0.345878	1.45418	0.646614	-0.225993	1.37175	-0.347875	0.310945	0.51675	0.261672	0.593586	-2.50346	-0.330928	-1.12637	0.238239	-1.15198	0.85909	-0.360784	0.601334	-0.393644	0.329489	0.441461	1.11395	0.707306	1.05461	-0.700435
hsa-miR-941	CACCCGGCUGUGUGCACAUGUGC	-0.889899	0.481854	0.846622	-0.396599	-1.23122	1.0861	0.263283	-0.435795	0.431181	-0.184318	0.417214	-2.6081	-0.167556	1.08089	0.585929	-0.763609	-0.737012	0.707098	0.419588	0.842734	0.945361	-0.708746	0.560804	0.372071	-0.884859	0.599778
hsa-miR-940	AAGGCAGGGCCCCCGCUCCCC	0.976667	-1.95081	-0.888507	-1.76951	0.415647	-2.66848	-0.328026	3.6656	-0.645581	0.535373	1.58285	-0.948214	-2.04726	1.17988	0.302179	0.155829	0.374854	-0.550891	2.06749	1.461	-0.333535	1.6376	1.4012	-1.63177	-1.19735	-2.19442
hsa-miR-939	UGGGGAGCUGAGGCUCUGGGGGUG	0.452257	0.290715	0.507968	0.689991	0.469538	-0.744586	-0.14257	-0.462004	0.544627	0.455624	-0.511876	0.379287	-0.207732	-0.798866	1.24992	0.727442	-0.625011	1.404	-0.635076	-0.600096	0.41951	0.695912	0.573648	0.430041	0.308321	0.355132
hsa-miR-938	UGCCCUUAAAGGUGAACCCAGU	0.371783	0.808423	0.70756	0.663776	-2.64216	-0.509904	1.15813	-1.64019	-0.281796	2.23221	-0.80691	0.327666	-0.875574	0.319405	-0.816905	-0.69407	-1.74041	-0.5292	-0.74383	0.450394	-0.492649	0.477817	-1.65259	-1.16071	-0.705128	-0.736751
hsa-miR-937	AUCCGCGCUCUGACUCUCUGCC	0.45713	-0.459387	-0.497293	0.268164	0.227638	-0.20966	-0.754064	-0.365879	0.428922	-0.922845	0.734668	-0.883806	-1.36133	-0.957749	0.827796	0.568334	-0.965172	-0.483683	-0.44129	1.11584	-0.385929	0.384785	-1.92145	-0.874295	-0.880315	1.12364
hsa-miR-936	ACAGUAGAGGGAGGAAUCGCAG	-0.911433	-0.518263	0.420121	0.207465	1.05508	0.400925	0.806213	0.558184	0.232547	0.400933	0.357891	-0.640647	-0.45255	0.469385	-2.85881	-0.651271	0.815343	-1.59735	0.589651	-0.587964	-0.938277	0.22856	0.125674	0.589874	0.540653	0.520297
hsa-miR-935	CCAGUUACCGCUUCCGCUACCGC	-0.628986	-1.01922	-0.37209	-1.05538	-0.467003	-0.0829133	-0.240674	0.508101	0.450232	1.92386	0.683809	0.277536	-0.5673	-0.264714	-2.12079	0.264537	1.55701	-0.726786	0.68183	0.676628	-0.54954	0.115552	0.105419	-0.478101	0.897989	-0.66629
hsa-miR-934	UGUCUACUACUGGAGACACUGG	-0.860879	0.58672	-1.82909	-1.88791	0.332328	0.424302	0.0965427	-0.715918	1.4738	0.792571	0.322293	1.19315	-0.774927	1.05863	0.320711	-0.620815	0.973476	0.308835	0.527388	0.770776	1.49534	-0.35899	0.224543	0.8952	0.892805	0.51796
hsa-miR-933	UGUGCGCAGGGAGACCUCUCC	-1.72918	0.640212	2.48156	1.87912	1.57026	1.23381	0.474413	0.319982	0.741863	0.577231	-0.89483	0.986404	0.697812	0.934175	0.816524	-0.582845	-0.443619	1.5694	-0.456035	-0.782752	-0.272663	-0.815104	-0.720283	3.24198	1.33496	1.44839
hsa-miR-93*	ACUGCUGAGCUAGCACUUCCCG	-0.207525	0.929091	-0.985699	0.156292	0.473192	-0.982036	0.207463	-1.56859	-0.305753	-0.496825	0.416996	1.46758	0.239753	0.257783	-0.341044	0.560061	0.759128	0.325402	0.744091	0.675235	0.22262	0.323637	1.09782	0.406867	0.940578	-0.150653
hsa-miR-93	CAAAGUGCUGUUCGUGCAGGUAG	-0.889334	-0.628739	-2.54969	-0.63664	0.164753	-1.29282	0.23675	-0.439788	-0.359567	-0.46433	0.783309	0.906675	1.18704	0.458121	-1.41418	0.474965	0.626323	0.121048	0.547642	-0.649127	0.901565	-0.232147	0.538114	0.232974	0.27871	-0.418891
hsa-miR-92b*	AGGGACGGGACGCGGUGCAGUG	-0.447219	-1.33463	0.28068	0.942944	0.272527	-0.0883854	-0.349022	-0.260024	-0.0656349	0.673762	-1.33875	0.739638	0.603217	0.941703	-1.33714	0.295761	1.17986	1.47212	-1.43918	-0.642342	-0.489309	0.186345	0.200612	1.61243	1.63572	0.686668
hsa-miR-92b	UAUUGCACUCGUCCCGGCCUCC	1.47562	0.312843	-0.529967	-0.758689	0.913432	1.48556	-1.53394	-0.848758	0.574274	-0.468318	-0.379015	-1.51926	0.72315	-1.99828	0.842474	1.34905	0.320335	-0.438814	-1.19455	-1.18009	1.25037	-0.360098	-1.0329	-0.14905	-0.651149	-0.708728
hsa-miR-92a-2*	GGGUGGGGAUUUGUUGCAUUAC	0.505795	0.405432	0.217454	-0.163373	-0.468532	-0.827489	-0.422896	0.542367	0.673813	0.950639	0.68887	0.399764	0.85328	0.264598	0.450507	-0.740846	1.20437	0.711162	0.529817	-0.125909	0.675408	0.8345	0.371436	0.306188	1.33202	-0.318221
hsa-miR-92a-1*	AGGUUGGGAUCGGUUGCAAUGCU	0.709269	1.13422	-0.892841	-0.544152	0.376206	-0.968976	-0.568847	-0.514675	-0.313678	0.606056	0.443801	0.823889	0.830307	0.201884	-0.633449	-1.04703	1.77701	1.13652	1.346	0.846648	0.532096	-0.454962	0.431795	-0.212789	0.551139	0.654775
hsa-miR-924	AGAGUCUUGUGAUGUCUUGC	-0.443968	-0.393697	-0.446039	0.629319	-0.29438	-0.541749	1.33918	1.13776	-0.156917	-0.355671	-1.6301	0.576714	0.521787	0.616685	-0.231169	-0.560554	0.468005	-0.935411	1.18569	-0.687877	-2.71356	0.654858	0.333624	-0.856118	0.586543	0.521037
hsa-miR-922	GCAGCAGAGAAUAGGACUACGUC	0.547761	0.630853	0.622221	-0.64566	-0.235754	0.591294	1.03522	0.423748	1.09664	0.303996	-1.08077	-0.732632	-3.63301	-0.599875	-1.44435	-1.1609	-1.30398	-0.329722	-0.617874	-0.574183	-0.314962	0.118027	-1.35313	0.331788	0.734729	-1.76719
hsa-miR-921	CUAGUGAGGGACAGAACCAGGAUUC	-1.61391	-0.674725	-1.48664	-1.72853	-0.329243	0.496372	1.11319	1.76896	0.230575	-2.0542	1.59495	0.781877	0.23141	1.23809	0.543568	0.179151	0.833795	-0.151881	0.905665	1.58139	-0.438384	1.35539	-0.413324	-1.91593	-0.567869	-1.21728
hsa-miR-920	GGGGAGCUGUGGAAGCAGUA	-0.761586	0.454257	0.376563	0.487986	0.218274	0.450522	0.998243	1.12074	0.64274	0.695269	0.453442	-1.14208	-0.336172	1.40603	-0.838352	-1.2486	0.568096	-0.767277	0.488399	0.823919	-0.329252	-1.3857	0.268435	0.494575	1.1089	0.857196
hsa-miR-9*	AUAAAGCUAGAUAACCGAAAGU	1.4397	0.715643	1.31133	1.06054	0.694317	1.12977	1.36313	2.72211	0.435387	0.807414	0.490629	0.757755	0.576164	0.590919	0.393697	1.65375	0.698437	-0.757242	-0.323199	1.26289	-0.714264	-0.278514	1.29647	-0.127759	0.55702	-0.751587
hsa-miR-9*	AUAAAGCUAGAUAACCGAAAGU	0.945921	0.80456	0.741283	1.43359	0.546305	0.519313	1.10528	2.51667	-0.631866	0.228911	0.711084	0.704034	1.52289	-1.35325	1.06498	1.54296	0.557861	-0.721636	-0.262608	1.11933	-1.72148	-0.156787	1.02752	-0.137269	0.430064	-0.491146
hsa-miR-9*	AUAAAGCUAGAUAACCGAAAGU	0.521537	0.475596	1.08788	1.05952	0.70432	1.00285	1.92515	1.6793	-0.847484	0.94746	1.93785	-0.459737	1.27031	0.359565	0.78667	0.724417	0.318841	-0.711018	1.06251	0.846922	-1.26099	-0.884604	0.349935	0.526684	0.588841	-0.534089
hsa-miR-9	UCUUUGGUUAUCUAGCUGUAUGA	-1.40941	0.947968	0.331983	-0.398754	1.73673	0.71132	0.465361	0.774256	-0.759666	0.463165	-0.629201	-0.430516	0.812961	1.27102	-0.912873	-1.28976	0.707323	0.0897957	1.80633	1.27882	0.5456	-1.15572	1.16513	0.900094	-0.539911	-0.0950881
hsa-miR-9	UCUUUGGUUAUCUAGCUGUAUGA	0.72183	1.02116	1.34628	1.6742	0.728831	0.549002	-0.435682	-1.61388	0.789123	1.14047	0.965425	0.305665	-0.608044	0.917909	1.00467	0.534812	1.03585	1.09341	1.2412	0.308478	1.39622	-0.972365	-0.50263	1.01075	-2.09038	-0.218247
hsa-miR-9	UCUUUGGUUAUCUAGCUGUAUGA	0.578292	1.57058	-0.114049	1.32522	0.845425	0.790426	0.323044	0.737505	0.720821	0.197091	0.773156	0.863166	-0.253313	0.385171	0.859163	0.477153	0.978324	1.16346	1.14001	0.504257	1.63458	0.166843	0.282407	1.15709	-1.19362	-0.241162
hsa-miR-892b	CACUGGCUCCUUUCUGGGUAGA	1.00589	1.10195	-3.1298	-1.12483	-2.63283	-2.61055	2.79273	-0.597351	-0.855949	-2.72857	-1.0683	1.78653	-0.433405	-2.62481	1.37708	0.564248	-0.674826	-1.68097	-2.54677	-1.39858	-1.73293	1.33726	-1.81529	-2.6874	-1.04985	1.21203
hsa-miR-892a	CACUGUGUCCUUUCUGCGUAG	-0.827014	-1.12988	-0.593472	-0.177474	-0.430732	0.389658	0.290085	-3.81735	-1.02316	-1.21627	-0.271913	-0.620907	-0.578197	0.395653	0.875653	-0.375897	-1.26429	-1.2808	0.502622	0.412312	-1.0924	0.652667	-0.675039	-0.584057	-0.381882	1.66459
hsa-miR-891b	UGCAACUUACCUGAGUCAUUGA	-2.94624	1.08909	-0.806	-0.187262	-0.460915	-1.13604	1.76477	0.451915	-2.55223	0.656764	1.12389	-0.124232	0.745737	-0.189495	1.08847	-0.307257	1.58596	-0.26805	2.02563	0.46448	0.546712	-0.405054	1.05411	-1.12046	-0.357053	-0.646743
hsa-miR-891a	UGCAACGAACCUGAGCCACUGA	-0.60905	-0.586479	-1.26348	-0.474287	-0.323436	-0.754374	0.391224	0.434376	0.284031	0.474518	1.04617	-0.628816	0.528529	1.34534	-0.24308	-0.273701	0.354282	0.382224	1.06587	0.323494	-0.607898	0.487539	0.535479	0.312214	0.327881	1.38546
hsa-miR-890	UACUUGGAAAGGCAUCAGUUG	-0.254747	-0.18556	-0.401857	0.774178	-0.903233	0.226154	-0.178028	-0.574702	0.651709	-0.296744	1.25218	-0.806142	0.590805	0.611107	-1.271	1.04306	0.229052	0.48033	1.00201	-0.584766	0.228746	1.14375	0.478935	-0.383678	0.19991	0.123795
hsa-miR-889	UUAAUAUCGGACAACCAUUGU	-0.314498	0.819985	0.534277	-0.565331	0.663605	0.383788	-0.590353	0.300058	-0.21066	0.83205	0.805925	-0.401932	0.662172	-0.311789	0.445353	-0.371683	0.376155	-2.43111	1.47378	0.61422	0.280174	-1.15282	-1.11908	0.937793	0.428826	-0.804015
hsa-miR-888*	GACUGACACCUCUUUGGGUGAA	-0.568024	-0.45807	1.93705	0.87375	0.599445	1.67052	3.22248	0.997233	-1.58916	-0.229641	-0.721413	0.178838	-0.554677	4.94801	0.339686	-1.62093	-0.664711	-0.353166	-1.98594	0.146454	-1.31844	0.52771	0.398992	0.118599	-0.616445	-0.966207
hsa-miR-888	UACUCAAAAAGCUGUCAGUCA	0.634581	1.06808	-2.10242	1.0388	-0.274578	0.915356	-0.571866	0.476741	0.715232	0.255925	-0.315888	0.749527	1.27819	-1.06983	0.595465	-0.353704	1.18184	0.14848	0.813239	0.978011	0.701608	-0.160285	0.63724	0.495188	0.542629	-0.603112
hsa-miR-887	CUUGGGAGCCCUGUUAGACUC	0.511542	0.969704	-0.339692	0.297413	-0.198073	-0.577457	0.306132	0.287751	0.461344	-1.68389	0.70458	0.117222	-0.12815	-1.35527	1.08388	0.62756	-1.19271	-0.48654	-1.04818	-1.34542	0.146695	-0.532814	0.30065	-1.57854	-0.418581	0.570571
hsa-miR-886-5p	CGGGUCGGAGUUAGCUCAAGCGG	-0.578758	0.926836	1.30779	0.365126	-0.247505	0.699428	-0.161922	0.380353	-0.353943	0.487994	0.826382	-0.322327	0.622145	-0.21369	0.432519	-0.60292	0.675409	0.339438	0.438897	0.501631	1.44993	0.383729	0.756214	0.48484	-0.611824	-0.277558
hsa-miR-886-3p	CGCGGGUGCUUACUGACC	0.306839	0.417903	-0.486565	-1.22022	-0.51418	-0.119795	1.75147	1.35012	-2.05465	0.47929	1.06831	-1.15893	-0.353944	1.03622	0.699482	0.376786	-0.664773	1.20748	0.259259	0.590103	1.17562	0.631341	1.08195	-0.196477	-0.339027	-0.161173
hsa-miR-885-5p	UCCAUUACACUACCCUGCCUCU	-0.595906	-0.17351	-0.415882	-0.858661	-0.389471	-0.401522	-0.198607	0.20713	0.559709	0.611125	-0.843137	-0.683256	-0.526389	0.724351	-1.17398	0.632107	0.319682	0.596167	0.627091	-0.215881	-1.11827	0.252434	0.639553	1.122	-0.607312	-0.30841
hsa-miR-885-3p	AGGCAGCGGGGUGUAGUGGAUA	-1.09876	-2.75191	-0.450787	-1.11271	-0.589039	-4.95999	2.25098	1.30724	0.404472	-0.318527	-0.430185	-0.247705	0.398358	-0.450487	1.30887	1.08126	-1.41489	0.662671	-1.50955	0.245849	-1.43198	2.04087	0.755533	-1.82905	-0.592721	0.771463
hsa-miR-877*	UCCUCUUCUCCCUCCUCCCAG	-1.39486	-0.511282	-2.15523	-0.725481	0.340159	-2.23296	-0.415552	-0.953706	-0.195389	0.743593	1.34424	-0.947437	1.17112	1.05441	-0.340598	-0.158565	1.22604	0.41127	1.3511	-0.727974	-2.1189	0.104969	0.38582	-0.715044	0.400828	0.495146
hsa-miR-877	GUAGAGGAGAUGGCGCAGGG	-0.416324	0.310013	0.111364	-0.193345	0.740208	0.222044	-0.384844	-0.292373	0.426355	0.377496	-0.297087	-0.677409	-0.106389	0.92523	0.441797	-1.18106	-0.653497	-0.304051	0.893242	-0.555442	-0.56265	0.152374	0.815507	0.359178	-0.559135	0.739444
hsa-miR-876-5p	UGGAUUUCUUUGUGAAUCACC	-0.274726	-0.228587	0.611829	0.45485	0.807672	0.643033	-0.201689	0.159409	0.143049	-0.362475	0.742548	0.851204	0.521332	1.42037	-1.98669	1.0037	1.99899	0.507152	1.35628	0.259025	0.647846	0.931354	1.55118	1.62221	1.13784	0.49105
hsa-miR-876-3p	UGGUGGUUUACAAAGUAAUUCA	1.30974	0.755045	0.260801	0.473557	-1.58933	-0.629307	1.28588	0.303441	0.239829	0.384246	-0.753644	0.979708	-0.72753	-0.809178	-0.502383	-2.28933	0.722125	1.15563	-1.42335	-1.36757	1.26454	-0.220204	1.22539	-1.12399	-0.654047	-0.714486
hsa-miR-875-5p	UAUACCUCAGUUUUAUCAGGUG	-0.397438	0.601942	0.625388	0.725738	0.928014	0.720365	0.184755	-1.14462	-1.81727	0.251268	0.115352	0.702332	0.389708	0.566854	0.64249	0.694012	-0.334803	0.257372	0.648878	0.582726	-0.449594	0.482505	1.05374	1.44212	-0.701752	-0.365796
hsa-miR-875-3p	CCUGGAAACACUGAGGUUGUG	-0.327361	0.811344	0.55296	0.85679	0.303992	0.145741	-0.418688	-0.335781	0.349322	-0.838193	0.317503	1.05611	0.466674	-0.800193	0.400605	0.503535	1.10442	0.927454	-0.837125	-1.57469	0.240676	0.676274	0.569026	0.227343	0.462401	-0.689157
hsa-miR-874	CUGCCCUGGCCCGAGGGACCGA	-0.650081	0.609221	0.397203	0.34954	-0.186036	-0.469465	-0.120677	-1.19998	-0.161127	0.963159	-0.591637	0.65859	-1.26376	0.234417	-0.245243	-0.826622	0.794106	0.340813	-1.12436	0.438597	0.250592	0.966911	1.02897	0.844048	1.20486	-3.0321
hsa-miR-873	GCAGGAACUUGUGAGUCUCCU	-0.803833	0.343625	0.2845	0.0777021	0.405397	0.274077	-0.659354	-1.40679	1.12674	-1.11956	-0.392987	0.376845	0.623941	-0.18439	-0.950068	-0.164413	0.867537	0.907714	-0.764636	-0.225065	-1.43164	0.142442	-0.555704	1.22859	0.99213	-0.3379
hsa-miR-802	CAGUAACAAAGAUUCAUCCUUGU	0.908369	0.99607	2.02906	1.2904	0.767431	2.14594	1.99392	2.53718	-0.285993	-0.36319	1.05821	1.51749	-2.15556	-0.863824	-0.801493	0.486189	1.80485	-0.385172	0.607505	1.22264	0.588679	0.502426	1.32248	-0.373933	-0.655725	1.01364
hsa-miR-770-5p	UCCAGUACCACGUGUCAGGGCCA	-0.412626	-0.579854	-0.921117	-0.211617	-0.880246	-0.621323	1.12521	1.17873	0.871845	1.52433	0.715819	0.409199	-0.472007	-0.486361	0.303522	0.202722	0.218108	1.58541	-0.447744	-1.67248	-0.879626	1.35511	-0.598568	-0.31332	0.829838	0.457953
hsa-miR-769-5p	UGAGACCUCUGGGUUCUGAGCU	-0.96777	-1.37366	-0.76946	0.182064	-0.719237	-1.4129	0.311077	-0.29025	-0.500724	-2.67364	-0.946483	-0.449657	-3.21285	-0.990583	-0.819521	0.416941	-0.782442	-3.04732	-1.81217	-1.34015	-1.31475	0.88618	-1.46071	-2.01201	-1.96393	0.479868
hsa-miR-769-3p	CUGGGAUCUCCGGGGUCUUGGUU	0.621618	-0.468076	-0.792406	-0.304212	-1.60781	-0.721796	-0.213642	0.387283	-0.293941	0.205201	-0.846443	0.267289	-0.229717	1.00231	0.396013	-0.576374	0.506198	0.195295	0.436728	0.521974	-0.499849	0.868623	-1.41651	0.26957	0.485399	0.102227
hsa-miR-767-5p	UGCACCAUGGUUGUCUGAGCAUG	-0.343294	-0.413341	0.211824	0.131686	0.327896	0.693313	0.928936	0.453114	0.336867	0.693045	0.105106	-1.23693	0.976149	0.536279	-0.988032	-1.44602	-0.811759	-0.646628	0.290076	-0.729567	0.435371	-0.859949	0.840733	-0.341269	-0.840608	-0.248259
hsa-miR-767-3p	UCUGCUCAUACCCCAUGGUUUCU	0.994936	0.799155	2.39922	0.706182	0.629688	0.246055	-0.835963	-1.79116	-0.624838	0.470557	-3.52309	-0.604436	-0.633412	0.546853	0.617346	-0.681733	-0.486173	-1.36022	-0.57561	-0.129574	-0.738427	0.419671	-0.58373	2.1276	0.355357	-0.25084
hsa-miR-766	ACUCCAGCCCCACAGCCUCAGC	-2.0817	-0.620056	0.337967	-1.98558	-1.03163	-0.41132	-0.112596	-1.88488	1.00754	-1.20924	0.577422	-1.24249	0.325076	1.85304	-0.604483	-1.69435	-1.23528	-0.755577	-0.229801	-1.05394	-0.556327	-0.664554	1.01173	0.94514	-0.792391	-0.453129
hsa-miR-765	UGGAGGAGAAGGAAGGUGAUG	0.512161	-0.773663	1.2722	0.742619	-2.08441	-0.230629	0.0847767	-0.728793	1.04293	-0.627174	-1.30698	-0.249192	0.561415	0.903815	-0.399078	0.336517	-0.921648	-0.409742	-0.99326	0.629719	-0.582906	-0.446783	-0.550032	-0.631475	-0.659249	-0.62175
hsa-miR-760	CGGCUCUGGGUCUGUGGGGA	-0.506744	0.427479	0.333784	-0.943968	0.384751	-0.474691	-0.862722	-1.12615	0.185584	1.09115	0.349199	-1.62619	-0.237651	0.360453	-0.421986	-0.406733	0.401805	-0.295329	0.333282	0.427881	-2.33317	-1.38387	-1.07424	1.34498	-0.583337	-0.514743
hsa-miR-758	UUUGUGACCUGGUCCACUAACC	-0.673348	0.779966	0.787802	-0.265335	0.689587	1.062	0.374046	-1.218	0.311357	-0.885539	-0.798664	-0.606134	0.771983	0.490729	-1.41455	0.432244	-0.493159	0.279814	-0.831894	0.917274	0.378759	-0.706492	0.789207	-0.61351	-0.81612	0.83634
hsa-miR-744*	CUGUUGCCACUAACCUCAACC	-0.41983	1.16461	1.16597	0.193415	0.804536	0.859044	0.296207	-1.23525	-0.95669	0.163711	-0.289795	0.324901	0.81123	-0.525555	-1.38038	-0.162096	1.58693	-0.592126	0.767616	-0.22636	1.66457	-2.53581	-1.01747	1.37254	1.00376	-0.568422
hsa-miR-744	UGCGGGGCUAGGGCUAACAGCA	0.455728	0.456992	0.333935	-2.54231	0.568877	-0.928852	1.29012	1.2441	-1.70412	2.07152	0.696519	-2.01078	0.777808	1.06246	0.778279	-0.746821	1.41315	1.18609	1.31645	0.820041	1.12905	0.251321	-0.304722	0.82734	0.883856	0.240243
hsa-miR-7-2*	CAACAAAUCCCAGUCUACCUAA	-0.881999	1.00495	-1.33041	0.247124	-0.350012	0.626865	-0.265613	-0.932288	0.364156	0.294946	-0.472352	-0.647399	0.298974	-1.15848	0.600639	0.720827	0.706715	-0.277081	0.765778	-1.48832	-0.375565	0.866275	-0.87147	0.35256	0.830656	0.838956
hsa-miR-7-1*	CAACAAAUCACAGUCUGCCAUA	-1.01282	0.615055	-0.429959	0.316049	-0.249325	0.317392	-0.354062	0.1678	0.504882	1.1578	-0.168184	-0.0728791	0.276964	1.04844	-0.281744	0.306286	1.04394	0.319677	0.434193	0.42439	-0.340339	0.348983	0.601531	1.22616	1.41248	0.427822
hsa-miR-708*	CAACUAGACUGUGAGCUUCUAG	-1.00053	-0.521573	-0.532968	-1.09277	-0.225572	0.183718	-0.633923	-0.909463	0.174634	1.32961	-0.883371	2.54132	0.210105	0.702911	-0.899046	-0.368426	-0.342472	-0.388232	-0.800017	-0.352116	-1.05245	-0.965203	0.625454	0.933004	-0.605677	0.147046
hsa-miR-708	AAGGAGCUUACAAUCUAGCUGGG	0.808094	-1.08338	1.46328	-1.42576	1.71967	1.08256	-1.00961	-0.240783	1.63392	0.530549	-0.222681	0.584112	-1.31093	-0.589159	0.96607	0.360708	-0.830618	-0.183809	-0.734265	-0.605153	0.294857	-0.528071	1.59126	2.82393	-0.72961	0.638572
hsa-miR-7	UGGAAGACUAGUGAUUUUGUUGU	0.435418	-2.1582	-1.44422	1.81491	-0.278717	0.5694	0.72201	-1.05162	-4.63182	-1.93305	-0.406008	-1.18935	-0.609214	-0.260979	-0.32149	-0.596747	-1.16723	-0.645078	-0.963777	-2.69705	0.935871	-0.671509	0.540124	-1.26207	-1.72174	-0.28901
hsa-miR-7	UGGAAGACUAGUGAUUUUGUUGU	0.321132	-2.03315	0.834573	0.190812	-0.681728	0.645358	0.700554	1.0352	-0.208582	-2.13284	-1.43091	0.442312	-1.45303	-2.04329	0.465311	-1.26227	-0.444137	-0.973436	-1.29097	-0.717628	0.210014	-0.315564	-1.32275	-1.93152	-1.68585	-3.00371
hsa-miR-7	UGGAAGACUAGUGAUUUUGUUGU	-0.413232	-1.35391	-0.648793	1.73149	1.17535	1.0108	0.379661	-0.975111	-5.09556	-0.975181	0.564334	-0.415638	0.172787	-0.449835	0.313487	-0.402013	0.919977	0.320944	0.490059	-1.61155	2.15024	-0.261661	1.22855	-0.745702	1.02953	-0.594457
hsa-miR-7	UGGAAGACUAGUGAUUUUGUUGU	1.28878	-1.79244	-0.946649	1.59388	0.987169	1.06234	0.791847	-0.740454	-5.14914	-1.11203	0.845567	0.700437	0.660897	-1.02121	0.965732	0.779702	0.897922	1.05233	0.88976	-1.34545	2.08541	-0.631981	1.3347	-0.932911	0.820308	0.539203
hsa-miR-675	UGGUGCGGAGAGGGCCCACAG	0.331406	-0.88885	1.65801	-0.158333	-0.394151	-0.636902	0.228709	0.534518	1.1773	0.122597	0.677767	-0.80499	0.522069	-1.09335	0.806884	-0.170559	-1.78003	0.768811	-0.943043	-0.605596	0.697747	0.909378	-1.01405	-0.061616	-1.82257	-0.198333
hsa-miR-671-3p	UCCGGUUCUCAGGGCUCCACC	0.527569	0.791791	0.335451	-0.581244	0.142906	-0.480635	-0.72135	0.145938	1.0277	0.400594	-0.302866	-1.49083	-1.76796	-0.311916	1.29359	-1.65518	-2.89755	0.949518	0.642618	0.186199	1.00732	1.38354	0.480299	0.594179	-1.12568	-0.139909
hsa-miR-671	AGGAAGCCCUGGAGGGGCUGGAG	1.35891	-2.91248	-0.429583	0.888869	-1.41903	-0.925564	1.61411	-0.720304	0.313364	0.557279	-0.530631	0.513574	0.44539	1.56813	-1.27927	0.21838	-0.367376	1.88879	0.477798	-0.543696	1.26685	0.364875	0.468498	-1.08473	0.235571	-0.935116
hsa-miR-668	UGCGCCUCGGGUGAGCAUG	0.665033	-0.343388	-1.04403	-0.507147	-1.379	-0.675388	1.58994	1.26035	0.408849	-0.427748	0.650686	-0.311062	-1.43153	-1.30874	-0.399305	0.396966	-0.208078	-0.730293	-0.305923	0.428967	-0.601262	0.624641	-0.658419	-0.708129	-0.796743	0.827212
hsa-miR-665	ACCAGGAGGCUGAGGCCCCU	-1.42001	-1.74013	1.32666	-0.735729	-0.229578	0.305369	0.91607	0.830271	1.20067	0.690166	1.72148	0.255859	0.142517	0.333068	-0.260687	-0.631799	-1.47019	0.813835	2.43322	-0.493974	-1.3317	1.88713	0.643934	-0.656846	-0.555296	-2.31186
hsa-miR-663	AGGCGGGGCGCCGCGGGACCG	-1.04616	0.42955	0.816615	-0.9709	0.700303	-0.746537	0.282321	-0.0628741	-0.513898	0.655788	-1.08938	-1.40014	0.543054	0.924327	-1.02234	-1.73196	-0.647957	-0.439418	0.976514	1.40069	-0.484811	-1.01792	0.431773	0.650542	0.579706	-0.120944
hsa-miR-662	UCCCACGUUGUGGCCCAGCAG	0.417325	0.903845	1.04201	0.35101	0.494244	0.33553	-0.494681	0.160526	0.643862	-0.569897	0.45611	-0.382135	0.399748	0.750597	0.904664	0.669751	-0.48181	-0.985254	0.347372	1.02842	-0.875429	0.539528	0.14265	0.687786	0.521674	-0.228182
hsa-miR-661	UGCCUGGGUCUCUGGCCUGCGCGU	2.41263	2.47654	-1.26008	-0.471497	0.96872	-1.17986	2.164	1.50831	-6.92365	1.58774	3.06471	-1.6516	3.17436	-3.90891	2.86893	0.881718	1.70268	0.42088	1.70207	-0.830199	1.35728	1.46345	2.9666	-0.905308	1.18841	2.51444
hsa-miR-660	UACCCAUUGCAUAUCGGAGUUG	-0.728021	-0.608465	0.768798	-0.227271	0.613136	0.63483	1.49394	-1.94371	-0.660992	0.833725	-0.859573	-0.594379	0.649133	1.43151	-1.76629	-0.735527	0.763841	-0.150802	0.783302	-0.348839	-0.670188	-0.418371	0.664833	0.288081	0.717066	-0.956012
hsa-miR-659	AGGACCUUCCCUGAACCAAGGA	0.625326	0.31938	0.563505	-1.41701	-0.549582	-0.512371	-0.227584	1.07773	-0.223051	-0.627539	-1.17685	0.24382	-1.3871	-1.24779	0.598155	0.32887	-0.83796	-0.350063	0.452623	0.501931	-0.573464	1.04377	-0.332104	-0.528604	-1.1145	-0.227845
hsa-miR-658	GGCGGAGGGAAGUAGGUCCGUUGGU	-0.359136	0.417362	0.244386	0.225559	0.165959	0.446057	-0.130038	0.929114	0.141329	-1.21533	-0.432993	-0.28312	-0.206877	-0.155546	0.392984	0.803895	-0.703504	-0.0735851	0.465195	0.630336	-0.175367	0.395306	0.369218	-0.620848	-0.980403	0.517476
hsa-miR-657	GGCAGGUUCUCACCCUCUCUAGG	1.9397	1.29104	-0.411158	0.892919	-0.364776	-0.281235	-0.912595	0.397156	0.408101	-0.476156	-0.811704	-0.147417	0.275272	0.217805	2.58202	-0.242406	-0.866409	0.42885	-0.443703	1.26785	1.06004	0.572723	-1.2065	-0.718541	-1.03157	0.611625
hsa-miR-656	AAUAUUAUACAGUCAACCUCU	-0.907561	-0.287261	-0.981532	-0.634762	0.647011	0.279899	-0.970667	-0.844916	0.175508	-0.394615	-0.652023	1.95547	-0.260808	-0.739745	0.675345	0.981978	-0.367749	0.703942	0.120648	-0.455915	-0.38296	1.00387	0.26159	-0.591507	0.265311	0.264415
hsa-miR-654-3p	UAUGUCUGCUGACCAUCACCU	-0.526145	-0.304585	-1.9234	-1.00537	0.625096	-0.420306	2.27449	0.524069	-1.05299	-0.184416	0.31084	1.09921	-0.563396	0.820723	-1.59341	0.181208	-0.397505	-0.751548	1.86999	0.2743	0.240653	-1.46976	-0.685489	-0.84305	0.372738	1.62017
hsa-miR-654	UGGUGGGCCGCAGAACAUGUGC	-0.34912	1.50724	0.404304	0.593445	0.644809	-0.219833	0.890581	0.585514	-0.251319	0.564857	0.255529	-1.63278	1.1655	1.62105	0.738796	-0.558023	-1.0697	0.930905	-0.180226	0.679642	0.657435	-0.225625	1.43167	0.594911	0.302298	0.661402
hsa-miR-653	GUGUUGAAACAAUCUCUACUG	0.399892	1.2444	0.576077	0.823249	1.01074	0.473008	-0.860135	0.874691	-0.694225	-0.91655	0.260986	0.984054	2.09389	-1.76043	0.692842	0.305322	-0.790594	-1.25093	0.778319	0.41863	0.211351	-0.435367	0.715855	0.572133	-0.290187	0.204258
hsa-miR-652	AAUGGCGCCACUAGGGUUGUG	0.630597	0.250595	-0.71891	0.607859	0.341491	-0.316627	-0.643229	-0.705083	0.307171	-1.1787	0.418786	1.31756	-0.551308	-0.495459	1.5341	1.18884	-1.02882	1.33994	-0.527606	-0.756238	-1.10741	1.14616	-0.626594	-0.569327	-1.1135	1.84263
hsa-miR-651	UUUAGGAUAAGCUUGACUUUUG	-0.547262	0.486556	-0.310809	-0.165874	0.275079	0.203526	-0.863157	0.138335	0.265849	-1.8848	-0.496249	0.978662	0.537087	0.430797	0.170913	1.00582	-1.34766	-0.205868	0.234514	-0.330505	0.32407	0.545235	0.82212	-0.328925	-1.06308	0.692242
hsa-miR-650	AGGAGGCAGCGCUCUCAGGAC	-0.607066	-2.32788	0.228419	1.50713	-1.90581	-0.956771	0.342533	-1.74013	0.546378	0.258998	0.2919	1.35154	0.350141	-0.541941	-1.20393	1.23705	-0.34323	1.71194	-1.85303	0.533457	0.382339	1.49267	-0.298904	-0.442662	-1.2096	-1.35328
hsa-miR-649	AAACCUGUGUUGUUCAAGAGUC	0.984875	1.0119	0.574602	0.489343	-0.568283	0.584784	-0.521518	-0.751498	0.19719	0.307257	-0.576019	0.498834	-0.618864	0.435482	1.32619	-0.715348	-0.643687	-0.179679	0.271095	0.819921	0.438919	-0.332571	0.366641	1.63761	-0.600268	-0.441479
hsa-miR-648	AAGUGUGUAGGGCACUGGU	0.511118	1.29228	1.40841	0.359156	0.896914	1.10364	-0.549913	3.55833	-0.878361	0.384408	-0.555394	1.18784	0.927555	1.83709	0.711849	0.681482	0.905343	0.407908	1.31357	1.6334	-0.835597	1.14632	0.826684	0.575223	0.713353	-2.10547
hsa-miR-647	GUGGCUGCACUCACUUCCUUC	0.243339	1.70862	-0.416452	-1.08714	0.757481	-0.570123	-0.619766	-1.10759	-1.25809	0.688276	-0.273758	-1.31985	1.53894	1.82855	-1.55202	-0.831581	0.302244	0.29307	0.29186	1.37631	0.246435	-1.11405	1.85999	1.51104	0.769064	0.837815
hsa-miR-646	AAGCAGCUGCCUCUGAGGC	0.363092	0.516565	0.777929	-3.43824	0.517581	-0.862482	3.31366	-0.15904	-0.212939	1.01151	-1.92866	0.696424	0.301425	0.692157	0.336516	-1.06289	1.37213	0.911736	-0.43332	0.294782	0.466171	0.301619	0.461395	-0.638973	1.93245	-2.62918
hsa-miR-645	UCUAGGCUGGUACUGCUGA	0.290388	0.889647	-0.617342	-0.309534	-0.977087	-0.272577	0.0966194	1.56884	0.442373	-1.25048	0.665758	0.237018	0.45852	0.875269	0.418037	-0.511578	-0.61456	-0.49193	0.670934	1.14868	-0.608007	0.880446	0.444532	-0.838751	-0.789973	0.929106
hsa-miR-644	AGUGUGGCUUUCUUAGAGC	0.424253	-2.83016	0.201344	-0.243151	0.787173	-0.858013	0.731723	-0.368406	-2.4793	-0.216994	0.857304	1.09957	-0.462301	-0.645724	-0.577724	1.90055	1.06434	0.313605	-2.42068	-0.297288	-0.83162	0.985456	-1.15633	-1.32569	-1.55799	2.31238
hsa-miR-643	ACUUGUAUGCUAGCUCAGGUAG	1.69519	1.27194	0.613442	1.14711	0.84615	0.506029	-0.900183	-1.84749	0.343333	0.421734	0.269168	-0.880844	0.330636	-0.632776	2.02758	-0.223792	-1.10981	-0.297366	-0.619172	-0.425178	0.837071	-0.292284	-0.637866	0.459434	-1.14297	-0.286609
hsa-miR-642	GUCCCUCUCCAAAUGUGUCUUG	-2.31574	-1.11001	-0.796889	-2.0284	-0.579492	0.577242	0.823271	0.27762	0.602744	0.804495	0.672154	-0.757416	-0.270187	1.33624	-1.73606	-1.83105	1.09947	-0.933093	0.919271	0.880309	-0.543101	-2.62243	0.733561	-0.947082	0.84039	-1.33654
hsa-miR-641	AAAGACAUAGGAUAGAGUCACCUC	0.577414	0.595286	0.90638	0.248669	0.376891	0.600159	0.316201	0.329077	0.357995	-1.94232	-0.545849	0.478715	0.73638	0.346263	1.25555	1.47269	0.300395	-0.942996	-0.284645	0.544512	-0.430188	1.26506	0.803473	-0.545917	-0.642428	0.603932
hsa-miR-640	AUGAUCCAGGAACCUGCCUCU	1.1703	1.04772	-1.97625	-0.195223	0.397907	-1.46949	0.752107	0.802197	0.393169	-1.19507	0.809078	-0.439739	-2.32756	0.756938	1.51591	1.10187	-2.00076	-1.23695	-1.21149	0.59872	-0.872156	0.770003	0.775967	-1.51249	-1.0871	1.5328
hsa-miR-639	AUCGCUGCGGUUGCGAGCGCUGU	0.691187	0.63964	-0.542529	-0.242054	0.215855	-0.971523	-1.03998	-0.832459	-0.287662	1.06759	-0.724053	1.23227	0.477289	0.977341	1.79794	0.384896	0.453018	1.25788	-0.210969	0.614167	-0.429983	0.831488	0.555093	1.08701	0.439561	1.02598
hsa-miR-638	AGGGAUCGCGGGCGGGUGGCGGCCU	-0.772613	0.739612	0.125828	-0.298296	0.812946	0.110785	0.376973	-0.471168	0.439918	1.93586	0.501299	0.300076	0.470766	2.07442	0.452902	-0.32185	2.43797	0.480788	1.43234	0.874201	-0.240304	-0.3247	0.40476	0.702297	2.00168	0.976577
hsa-miR-637	ACUGGGGGCUUUCGGGCUCUGCGU	0.423646	0.517093	0.296507	-0.346489	0.113372	-0.436124	-3.65752	-1.80279	-0.798442	0.988517	0.468117	-2.34757	1.38142	1.23792	1.32583	-1.73348	0.643912	0.173513	0.661676	0.381271	1.55901	-0.69128	0.498576	0.54915	-0.411437	-1.99271
hsa-miR-636	UGUGCUUGCUCGUCCCGCCCGCA	0.986184	1.19296	-0.320201	0.971639	0.800867	0.424007	-0.92442	-0.518661	0.284997	-0.317005	-0.281836	0.331393	0.883407	0.547512	1.88881	0.2637	-2.78228	0.884844	-0.642616	0.756681	-1.20105	0.883481	-1.58356	1.5986	-1.2121	2.33801
hsa-miR-635	ACUUGGGCACUGAAACAAUGUCC	-0.331437	-0.366562	1.03149	-3.35098	1.30043	-1.03163	2.39751	1.72781	-0.532223	0.315594	-2.74764	-0.304035	0.383798	1.97751	-0.619694	-1.65621	-0.352643	0.179937	0.388834	1.02447	-0.106834	-0.657856	1.473	0.101038	1.29667	-1.42515
hsa-miR-634	AACCAGCACCCCAACUUUGGAC	1.42586	-1.36501	-1.24266	-0.515527	-0.790843	-1.56747	2.47463	0.501649	0.600913	-1.18655	1.16473	-2.30607	-2.14643	-0.860185	-1.37722	1.05841	-0.750968	-1.23626	-0.870713	0.716538	0.743389	1.61051	0.57898	0.729053	-0.67472	-3.93472
hsa-miR-633	CUAAUAGUAUCUACCACAAUAAA	0.468228	1.34397	0.530548	0.219383	-0.425748	0.214062	-0.549022	0.912899	0.435716	-0.62496	1.05304	-0.652979	0.519152	0.976222	1.6522	0.447156	-0.976694	-0.538578	-0.45548	0.456328	0.300574	-0.49459	0.255457	0.639505	-0.355808	0.194331
hsa-miR-632	GUGUCUGCUUCCUGUGGGA	2.10618	0.783225	-0.452782	0.289033	-0.422648	0.14806	0.666551	-0.479002	-0.289758	-0.296413	-0.559505	0.675953	-3.44709	-0.714412	1.36404	-1.44937	-0.405233	-0.276811	-0.489812	-0.947246	1.50855	1.04786	-0.309879	-0.419539	-0.4507	0.828593
hsa-miR-631	AGACCUGGCCCAGACCUCAGC	-0.561431	-0.374868	1.24539	1.40085	0.624489	0.684503	2.67887	0.329389	-2.01894	0.179568	-1.73889	0.888106	-3.13354	0.657027	-0.340599	0.331948	1.08183	0.27921	0.721525	0.766152	-0.386634	-0.445233	-0.310784	0.202842	0.878639	-0.931534
hsa-miR-630	AGUAUUCUGUACCAGGGAAGGU	0.584321	0.524145	1.19767	0.728665	0.475345	1.61087	1.14887	0.841128	-0.919722	0.611983	1.54736	0.981444	0.670068	0.301918	0.318883	-0.501908	-0.172948	-0.682519	-0.621193	0.724852	0.29859	-0.495053	0.21357	0.736495	-0.612408	-0.770931
hsa-miR-629*	GUUCUCCCAACGUAAGCCCAGC	1.64499	1.59469	0.238715	-0.221498	0.328614	0.856138	0.979747	-1.16079	0.341823	0.204955	1.06459	-1.21684	-2.22176	-0.451878	1.05129	-4.55428	-0.562976	-1.60914	-1.32092	0.573917	0.74409	1.39218	-0.832835	-0.460227	-1.25323	-3.61957
hsa-miR-629	UGGGUUUACGUUGGAAGAACU	1.0696	-0.762677	-0.671031	-0.57064	0.352189	-0.706839	0.543208	0.395653	0.31409	-0.248649	-0.237681	0.231823	0.422293	1.01922	-0.742588	0.832103	0.447375	0.9195	-0.984986	0.399499	-0.461533	0.877725	-0.200764	-1.05881	-0.31382	-1.65081
hsa-miR-628-5p	AUGCUGACAUAUUUACUAGAGG	0.699899	-1.03866	-0.796125	0.439542	-0.255865	-2.45264	0.501652	-1.74452	-0.480912	-1.42141	-0.347887	0.695076	0.740718	-1.64523	-0.7275	0.695732	-0.799818	-0.870018	-1.11559	-1.38237	-0.377723	0.689745	-1.68662	-1.30223	-0.860173	0.745265
hsa-miR-628	UCUAGUAAGAGUGGCAGUCGA	0.809904	0.618431	-0.333546	-0.624368	-0.419161	-0.164494	0.63622	0.437368	-0.234512	-0.402952	0.613789	-0.738075	0.295786	-0.506159	1.59474	0.257304	-0.959475	0.103152	0.953519	0.906753	-0.426474	0.695018	-0.194703	-1.14246	-0.29273	1.29685
hsa-miR-627	GUGAGUCUCUAAGAAAAGAGGA	-0.343416	-0.390971	1.10285	-0.330628	-0.394607	1.15692	0.476183	0.419222	-0.842092	-1.0885	-0.571669	-0.860276	0.309861	0.38317	-0.592011	-0.397467	-0.763991	-0.845451	0.607658	0.683891	-3.00143	0.938337	-0.107832	-1.29054	-0.530901	0.915209
hsa-miR-626	AGCUGUCUGAAAAUGUCUU	-1.54716	0.542106	-0.299112	-0.548332	0.559166	-0.675992	-0.417123	0.232944	-2.51575	-0.594591	0.402023	0.340355	0.600266	-0.485263	0.674606	0.891773	-0.377899	0.197512	-0.179746	-1.36328	-0.294645	0.528849	-0.164466	1.05949	-0.765974	1.05174
hsa-miR-625*	GACUAUAGAACUUUCCCCCUCA	-0.466739	0.839641	0.801801	-1.60702	0.642164	0.995998	-1.40896	-0.396381	1.2065	0.426676	-1.8998	0.411422	-0.97	0.284922	-1.27333	0.179567	-0.418128	-0.848753	0.860061	0.724397	0.401881	-0.831378	0.68639	0.789338	1.79284	-1.19578
hsa-miR-625	AGGGGGAAAGUUCUAUAGUCC	1.36192	-3.47992	0.400156	1.00939	-0.336342	-1.54519	-0.515055	-1.68439	-0.249627	-1.0741	-0.444094	-0.454561	-0.477437	-1.21138	1.461	0.426514	-0.719471	0.582952	-0.783619	0.149391	1.08439	1.14381	0.273186	-0.411086	-1.15269	-1.1614
hsa-miR-624*	UAGUACCAGUACCUUGUGUUCA	1.41314	-4.21879	-0.439262	-0.56185	0.293405	-0.317224	1.33818	-0.268535	-3.02036	-1.20194	-1.57119	0.332621	-3.33314	0.677991	-0.489536	1.92831	0.703828	0.746955	-1.06618	0.101026	0.518834	2.70203	-0.467577	-1.09572	-2.29872	0.505412
hsa-miR-624	CACAAGGUAUUGGUAUUACCU	-1.24576	-1.93477	-2.46106	-0.864579	-1.26539	-0.600262	0.505176	0.744268	0.571336	0.647594	-0.827647	0.808614	-0.434672	0.67184	-1.43996	-0.342756	-0.934528	-0.66049	-1.20464	0.269682	-0.774502	-1.43798	-0.263956	-2.16539	0.99318	-0.70897
hsa-miR-623	AUCCCUUGCAGGGGCUGUUGGGU	-0.503416	0.748198	-0.894326	-0.905595	-6.7755	-1.17026	-0.534795	0.195372	-0.28402	0.260932	-0.415067	0.580837	-0.738553	-0.434342	-0.857476	1.15645	1.47778	-0.630654	0.063198	0.543749	-0.627379	0.894599	-0.365702	-0.272551	-0.587591	-3.90921
hsa-miR-622	ACAGUCUGCUGAGGUUGGAGC	0.751859	-1.11163	0.43034	1.26041	-0.192148	0.615268	0.321669	0.154926	-1.02199	-1.75627	0.498077	-0.245198	-1.61508	0.356112	-0.409713	-0.579855	-1.67073	-1.34871	-0.440815	0.679088	-0.310989	-0.497033	-0.23701	-0.333598	-0.927218	-0.351801
hsa-miR-621	GGCUAGCAACAGCGCUUACCU	0.790214	1.03285	-0.609883	0.578489	-0.263751	1.11122	0.645734	-0.718634	0.512771	-0.935743	-0.332848	-0.392163	0.799918	0.160521	-1.96611	-0.305337	-0.39514	-0.384142	-0.275173	0.589796	0.591357	0.634196	0.0747055	-0.262779	-0.363275	0.447084
hsa-miR-620	AUGGAGAUAGAUAUAGAAAU	-0.884502	0.16724	1.18048	-0.248958	-0.205509	0.846495	-0.204568	0.277474	-0.232625	0.390059	-0.19974	-0.701066	0.448624	0.16018	-0.72382	-0.917715	-1.33366	0.501219	0.248028	0.635196	-1.18666	-1.00982	0.187292	-0.511869	0.469143	1.06788
hsa-miR-619	GCUGGACAUCUUUGUGC	0.776525	0.888018	0.372895	-0.526621	0.359979	1.20849	-0.405859	-0.172381	-0.176606	1.05253	-0.735281	-0.871386	1.22296	-0.881037	1.00669	-2.03397	0.320089	-0.388979	1.11292	-0.612344	0.588334	-0.402227	-0.30478	1.52605	-0.667901	-0.238145
hsa-miR-618	AAACUCUACUUGUCCUUCUGAGU	0.595466	0.530935	1.09919	-0.38814	0.459074	-0.850029	-0.139165	0.89584	-0.26661	-0.299462	0.533527	-0.532981	-0.587583	0.272668	0.556605	-0.640621	1.16541	-1.08988	1.75602	0.905195	0.277431	-1.81603	-0.985656	0.777598	0.739343	-0.245735
hsa-miR-617	AGACUUCCCAUUUGAAGGUGGC	-0.715372	-0.411096	-0.884192	-0.285294	-0.456371	-1.97968	1.75871	0.104352	-0.902383	2.09205	1.51093	-1.58642	0.705201	1.12698	0.598814	-2.43318	-0.105077	0.836644	0.619804	-0.408685	-0.490452	-1.30153	-0.718684	-1.69516	0.454369	0.963653
hsa-miR-616*	ACUCAAAACCCUUCAGUGACUU	0.393145	-0.637154	0.592017	0.222239	-0.407696	0.351086	-0.348681	-0.399856	0.286506	-0.252155	0.497566	0.328415	-0.352383	0.45583	0.458084	0.188743	-0.760155	-0.877183	-0.434559	0.72528	-0.854732	-0.634459	-0.158212	0.291286	-0.42473	0.831667
hsa-miR-616	AGUCAUUGGAGGGUUUGAGCAG	-0.459563	-0.900892	-0.51341	1.19096	0.426531	-1.42325	0.31555	-0.834743	0.184028	-1.369	-2.36595	-0.156488	-0.794153	0.621018	-0.626807	1.69499	-0.964681	0.273196	-1.58649	0.547772	-0.234068	-0.80726	-1.3851	-0.477616	-1.6169	0.773349
hsa-miR-615-5p	GGGGGUCCCCGGUGCUCGGAUC	-0.553311	0.836955	0.201386	0.799123	0.233056	-0.27731	-0.218406	-0.664983	0.662689	1.01527	-1.21525	0.640918	0.286903	0.406124	0.266109	0.168108	1.03576	0.570007	-0.609167	0.448191	0.283184	0.261188	0.643193	0.983997	2.07319	0.595342
hsa-miR-615	UCCGAGCCUGGGUCUCCCUCU	0.70405	0.905265	-0.440114	-1.31718	0.204739	-0.794251	-0.438864	-0.360414	0.565107	1.38967	0.553607	-0.873324	0.383398	0.723476	-0.137263	-0.33442	1.46226	0.596187	0.548806	0.466474	-0.268727	0.872713	-0.363429	0.638304	1.67403	-0.841069
hsa-miR-614	GAACGCCUGUUCUUGCCAGGUGG	0.549144	0.740804	-1.13777	-0.427703	-0.253898	0.170495	-0.200155	0.36717	0.337828	-1.1848	0.352461	-0.599993	-0.331184	-0.210986	0.593355	0.311141	-0.404642	-0.431039	-0.788914	0.599691	-0.200348	0.40278	-0.312764	0.308066	0.558796	-0.21756
hsa-miR-613	AGGAAUGUUCCUUCUUUGCC	-0.68421	0.973966	-1.12611	-0.171503	-1.33253	-1.09016	0.15841	-0.518402	-4.76851	0.68845	0.860828	0.456865	-0.414225	-0.923888	-0.706914	0.528598	-2.1048	0.935474	-0.528394	-1.96488	-1.72851	0.941037	-0.508114	-0.23038	-0.750569	-0.41126
hsa-miR-612	GCUGGGCAGGGCUUCUGAGCUCCUU	0.87676	0.493118	-1.46687	-1.09354	0.267883	-1.55455	1.41607	0.251554	0.369664	-1.07232	-0.970285	-1.76695	-1.453	-1.03265	0.441674	1.33536	0.323604	-0.696678	-0.317998	0.965806	-0.431809	2.88101	0.117591	-1.09213	-0.664979	-3.22688
hsa-miR-611	GCGAGGACCCCUCGGGGUCUGAC	-0.476112	-0.267503	1.12661	-0.448761	-0.127246	-1.07398	-0.392201	0.256077	-0.283987	0.871349	-0.409071	-0.221348	0.189788	0.399853	-0.398442	0.42367	0.754657	1.70788	0.370236	-0.462696	-0.662243	0.428789	-0.275038	-0.621143	0.988314	-0.59153
hsa-miR-610	UGAGCUAAAUGUGUGCUGGGA	0.639175	0.774118	0.481173	0.255042	-4.47967	-0.629366	0.161965	0.324586	-1.89243	-0.84755	-0.664406	0.831798	0.255203	-0.398202	-0.683252	0.346541	1.45728	0.395167	0.731555	1.12666	0.324234	0.829782	0.220693	0.267272	0.820929	0.549098
hsa-miR-609	AGGGUGUUUCUCUCAUCUCU	3.41645	-0.985949	0.875529	-1.22402	0.778885	0.324636	0.401051	-0.628564	0.450593	0.801428	0.216677	-1.12135	0.281322	0.417842	-0.337832	-0.699592	-0.510005	0.902366	0.629472	0.601133	0.489298	-0.621749	0.806813	-0.812	-0.364157	0.502258
hsa-miR-608	AGGGGUGGUGUUGGGACAGCUCCGU	1.47738	-1.34557	-2.29106	-1.22089	0.609724	-1.04188	2.18291	-2.35079	-1.38707	0.473413	1.28482	-0.878923	0.432001	-1.15974	1.37671	-0.929112	1.40893	0.898457	-2.38344	-2.18462	1.36014	0.905605	-1.10979	-0.124794	-0.472444	0.810096
hsa-miR-607	GUUCAAAUCCAGAUCUAUAAC	0.54714	0.689818	1.02995	-0.495148	0.446856	-0.709477	-0.141844	0.472795	0.317221	0.722266	0.570757	0.40476	0.597169	0.585827	0.569694	0.294715	0.521183	0.831618	0.710356	-1.00136	0.368097	0.726588	0.154186	0.355116	0.612486	-0.609205
hsa-miR-606	AAACUACUGAAAAUCAAAGAU	1.33078	0.933897	-0.832273	-0.468684	-0.342687	0.708101	-0.99999	-0.430451	0.248954	0.635456	0.889895	-0.288908	0.690235	-1.32482	1.21594	0.474997	-0.75632	-0.680755	0.26613	-0.927562	0.578467	0.569099	-0.78906	0.927328	-0.817629	-0.144365
hsa-miR-604	AGGCUGCGGAAUUCAGGAC	1.59875	-0.754614	-0.468879	-0.807972	0.118631	-0.744394	-0.437844	-2.6971	-1.11226	0.547961	1.7208	-1.68801	0.564209	0.608948	-0.984015	0.253261	-1.00441	0.981279	-0.945674	0.562407	-2.7183	0.716847	0.326271	0.575197	-1.03758	0.422542
hsa-miR-603	CACACACUGCAAUUACUUUUGC	-0.894512	-0.527753	-0.349492	-0.502285	-0.375099	-0.819732	-0.234449	-0.146695	-0.4427	0.847823	-0.368275	-0.721486	-1.20901	0.483345	-0.780269	-1.03317	-0.413074	-1.15017	1.17956	0.865893	-0.691699	-0.853647	-0.307799	-0.473231	0.417958	0.386278
hsa-miR-602	GACACGGGCGACAGCUGCGGCCC	0.127255	0.392032	-1.21323	0.247604	0.295942	-0.976455	-0.690239	-1.11865	0.216269	0.222684	0.341279	-0.379049	0.6387	-0.774096	0.714931	-0.379825	1.11186	0.867289	-0.226707	-1.70872	-0.28962	1.1826	0.401104	1.62997	0.308605	0.395848
hsa-miR-601	UGGUCUAGGAUUGUUGGAGGAG	0.306481	0.39603	0.153476	-0.44213	0.502075	1.15789	0.67183	0.882638	0.200863	-1.54425	0.479348	-1.16432	-0.917885	0.328293	-0.661094	-1.94515	-0.417029	0.199739	-0.947152	0.666692	0.485779	-1.3735	-2.201	0.630033	-0.27561	-0.49069
hsa-miR-600	ACUUACAGACAAGAGCCUUGCUC	0.857734	1.31776	-0.559764	-0.833395	0.414736	-0.511768	0.136964	-0.48402	0.30791	0.932653	0.860647	0.423611	0.873532	0.397314	1.29245	0.733048	0.190758	-0.412827	1.27489	-1.00546	0.572461	1.96399	0.0774085	-0.177262	0.538613	-0.918577
hsa-miR-599	GUUGUGUCAGUUUAUCAAAC	1.20335	0.493784	0.765848	0.541754	0.960099	-1.11724	-0.650906	0.30891	-0.164011	0.306391	-0.730081	0.214931	0.421509	-0.218785	0.587061	0.19386	0.696048	-0.566189	-0.245048	0.905276	1.1697	-0.174038	0.199744	0.89362	0.918601	-0.912835
hsa-miR-598	UACGUCAUCGUUGUCAUCGUCA	0.389757	-0.343759	0.613439	0.204302	-0.503166	0.383522	-0.909279	0.106918	0.186906	0.322166	0.38757	-1.41408	-0.549239	0.521142	-0.16831	0.414714	-0.852535	-0.451509	-0.847651	0.436884	-0.548971	0.511592	-0.723363	0.653652	-0.904182	-0.258455
hsa-miR-597	UGUGUCACUCGAUGACCACUGU	-1.24297	0.48949	0.711384	0.403669	-0.256891	1.04332	1.43352	1.57589	-1.07753	0.551409	-0.773172	0.701659	-0.678526	1.1059	-1.21076	-0.464332	0.713419	-1.06668	0.30513	1.1239	1.0777	-0.871515	0.174616	-0.712398	-0.334209	0.326082
hsa-miR-596	AAGCCUGCCCGGCUCCUCGGG	0.771939	0.927401	-0.707682	0.29086	-0.228086	-0.168347	-0.441886	0.686445	0.766027	-1.34206	0.39673	-0.433119	0.150192	-0.307857	1.81531	-0.519528	-0.939027	-1.42436	-0.556802	0.674457	0.255665	0.530371	-0.208353	1.08375	0.603365	0.442285
hsa-miR-595	GAAAUGUGCCGUGGUGUG	0.196951	0.657634	0.566283	-0.217438	0.491492	-1.1711	-1.0924	1.36143	0.226048	0.313889	1.08537	1.09476	0.112463	0.412232	0.352826	1.32458	-0.705859	1.88522	-0.347921	-0.610103	0.237515	-0.27052	-0.188038	0.395551	-0.379626	-1.22094
hsa-miR-593*	AGGCACCAGCCAGGCAUUGCUCAGC	1.07571	0.676944	-2.43113	0.152628	-0.958836	-0.551988	1.00056	-1.4253	0.202544	-1.37053	1.19283	-2.39438	0.628912	-2.23977	0.601052	-0.730956	-0.802152	-0.638014	0.396204	-1.00478	0.517604	1.2465	-0.463828	-0.732563	-1.05677	-2.61081
hsa-miR-593	UGUCUCUGCUGGGGUUUCU	1.15452	0.178129	0.685887	1.59056	1.06794	-0.248118	-0.789485	0.838368	-0.301759	-1.12557	-1.78318	1.93032	-1.88356	-0.958849	0.785425	1.4513	-0.724039	0.593803	-0.261019	-0.359981	1.33665	0.425286	-0.180264	-0.237075	-1.17907	0.561128
hsa-miR-592	UUGUGUCAAUAUGCGAUGAUGU	0.656583	-1.44319	0.810693	-1.3502	1.11958	-0.710457	0.479357	1.04056	-3.06415	-0.548213	-2.40451	0.103195	-0.526779	0.262006	-0.512844	-0.326729	0.593738	-1.04432	-0.240005	0.997931	-0.544544	-0.619101	-9.17268	0.360086	0.410577	-0.475884
hsa-miR-591	AGACCAUGGGUUCUCAUUGU	-0.385517	-0.20857	1.29998	-0.172478	0.27446	1.04795	0.377096	-1.15744	0.423993	0.266368	-1.04096	-0.62305	-0.871218	0.708286	0.274845	-0.489252	-0.69808	-1.35568	-1.05839	0.661363	0.277385	-0.304061	-0.682883	0.969478	-0.511337	1.16038
hsa-miR-590-3p	UAAUUUUAUGUAUAAGCUAGU	0.847918	0.82057	0.28414	-0.34964	0.524858	0.36607	-0.337093	0.484658	0.311446	0.413822	0.606861	-0.500765	1.36981	1.07208	1.10465	-0.370914	0.449621	0.581407	0.538582	-0.580753	0.617882	-0.534176	0.632055	0.587307	0.510055	-0.76504
hsa-miR-590	GAGCUUAUUCAUAAAAGUGCAG	1.47646	1.00238	0.209628	0.383713	-1.49122	0.721434	-0.859244	0.346786	-0.181877	0.447673	1.2616	-0.382902	0.949516	-5.76622	0.63012	-0.719769	-0.948199	-0.339503	0.215243	-0.924975	0.388031	0.428905	-1.06747	0.503228	1.66746	-2.67702
hsa-miR-589*	UCAGAACAAAUGCCGGUUCCCAGA	0.842386	-0.485815	-0.280152	-0.485116	-1.16841	2.21212	-0.248825	0.575284	0.309697	-0.953273	0.68732	0.364176	-1.06559	0.601655	-0.612906	-0.600851	-0.305355	-0.403632	-0.456598	1.53215	-0.3747	1.18715	-0.183447	-0.193856	-1.17607	-0.707874
hsa-miR-589	UGAGAACCACGUCUGCUCUGA	0.355152	0.926464	-0.422282	-2.40648	0.337774	1.0984	0.331401	-0.844885	0.259596	-1.7173	-0.286804	0.776682	-0.826554	-0.657991	0.38354	-1.74766	1.01567	-0.759002	0.485847	-0.432012	0.436326	0.691016	0.507389	-1.02399	0.907788	-0.52106
hsa-miR-588	UUGGCCACAAUGGGUUAGAAC	0.376764	-0.426216	1.14203	-2.10359	-0.861976	0.594976	-0.273687	-0.477979	0.385353	2.08179	-2.04757	-0.596936	-0.243665	0.765641	0.643197	-0.515116	-0.495348	0.863264	-0.65029	0.323886	-0.789913	0.909555	-0.582094	0.267018	3.94938	0.273296
hsa-miR-587	UUUCCAUAGGUGAUGAGUCAC	-1.02773	-1.16209	-0.257133	-0.283351	-0.388487	0.237905	-1.39491	-1.78875	-0.243617	-1.25985	-0.873082	0.454229	-1.40904	-0.376626	-0.869123	0.447069	-1.11157	-1.03761	-0.876089	0.534729	-1.14566	0.322539	-0.501506	-0.513161	-0.609351	0.834305
hsa-miR-586	UAUGCAUUGUAUUUUUAGGUCC	-0.202536	0.954697	-0.6359	-0.475875	0.633475	0.983442	-1.41489	-0.294876	0.395429	0.300327	0.44543	0.237595	0.731143	-0.846028	0.546147	0.380522	1.57517	-0.417675	0.915404	-1.18552	0.89374	0.6972	-0.283933	1.05278	0.814523	0.309038
hsa-miR-584	UUAUGGUUUGCCUGGGACUGA	0.523529	0.758034	-1.16791	-0.60969	1.32591	-1.03001	0.128441	0.351159	0.286591	-1.07559	-1.65529	0.927453	-1.13667	0.440674	-2.14018	0.723827	0.401568	-0.508064	-1.57526	1.06462	-0.618108	-1.21772	1.08835	0.357902	0.865207	-0.69022
hsa-miR-583	CAAAGAGGAAGGUCCCAUUAC	0.547727	-0.346068	-0.562525	-0.734087	-0.253281	0.458401	-0.184758	0.232322	-0.928199	0.636971	0.330983	-0.542319	-2.15618	0.840455	0.334081	-0.19045	-0.649146	-0.302466	-1.05568	0.561333	-1.02492	0.474987	0.0898812	0.31444	-0.714574	0.595173
hsa-miR-582-3p	UAACUGGUUGAACAACUGAACC	0.244503	0.489883	0.316113	1.28309	-0.182045	-0.257584	-1.44939	-0.306592	0.466779	-0.884257	0.466121	1.30889	0.512919	-1.36689	1.63214	1.01336	0.5742	-0.409825	0.271269	-1.31565	0.220047	-2.90218	-0.569654	-0.573423	-0.348558	0.332359
hsa-miR-582	UUACAGUUGUUCAACCAGUUAC	0.796587	0.228759	-0.771277	-0.328944	0.602294	0.30946	0.246423	-0.926018	0.355663	-1.64937	-0.683879	-0.281809	-2.20723	0.242903	2.01507	-1.56367	0.160758	-3.81684	-0.86397	0.287737	-0.263527	0.488742	-0.340156	-0.661213	-0.539685	-0.188048
hsa-miR-581	UCUUGUGUUCUCUAGAUCAGU	0.722023	-0.82571	-0.851289	0.63642	0.379086	-1.12648	-0.968456	-0.585509	0.190806	-0.510565	-2.52724	-2.22034	-0.213739	-1.14883	-0.420901	-0.688717	1.92155	-0.660128	-0.573973	-1.31424	-0.353666	-0.675599	-0.608285	0.834263	-0.852783	-1.29316
hsa-miR-580	UUGAGAAUGAUGAAUCAUUAGG	0.615043	-0.480176	0.307026	-0.620395	0.417287	0.768142	-0.80318	1.07902	0.261679	-1.00141	-1.18369	0.486551	-1.05502	0.463495	-0.553955	0.367791	0.587631	-0.584769	-0.412311	0.440775	-0.569777	0.608839	-0.184863	0.371993	-0.733407	-0.764111
hsa-miR-579	UUCAUUUGGUAUAAACCGCGAUU	-0.343313	0.661536	-1.18671	0.196996	0.285827	1.48103	0.207394	0.242823	-2.5065	-0.354534	0.829324	0.641	1.9016	0.35698	-0.475003	0.267322	1.08445	-0.687942	-0.680891	-1.66872	1.3143	-1.18112	1.26732	-0.186499	0.421001	0.759057
hsa-miR-578	CUUCUUGUGCUCUAGGAUUGU	0.653457	0.352439	1.92709	0.229629	1.10828	0.349636	-0.698551	-0.328744	-1.29188	0.692298	-0.782965	-3.02588	0.690696	0.776396	-0.570098	-0.692211	-0.37512	1.4911	-2.09993	0.209695	-0.266582	-0.854142	-0.102445	-0.569073	0.569981	0.641665
hsa-miR-577	UAGAUAAAAUAUUGGUACCUG	0.541068	-0.80516	0.609712	0.185461	0.171257	-1.50584	-0.648864	-0.458121	0.143445	-1.00831	-1.33995	-0.399021	-0.80119	-0.633559	-0.384689	-0.296185	-0.0862384	-1.11723	-0.345417	0.788232	-0.393912	0.400329	-0.548886	-0.425316	-0.964374	-1.6252
hsa-miR-576-3p	AAGAUGUGGAAAAAUUGGAAUC	1.10441	1.72099	0.947328	-1.6928	0.388777	0.728835	-1.43633	-0.137357	0.670055	-0.36792	0.435561	0.738255	1.24621	-0.980071	1.00856	0.0899956	0.714239	0.482582	1.59792	-1.04141	1.33203	-0.254558	1.73734	0.102965	0.412921	0.242447
hsa-miR-576	AUUCUAAUUUCUCCACGUCUUU	-0.924157	0.698665	0.478411	0.405377	-0.163452	0.843621	0.113488	0.269726	-0.34614	0.928807	-0.352666	-0.799225	0.825781	0.670694	-0.268558	-1.55591	0.261409	-1.09123	0.327844	-0.659134	0.194538	-0.671323	0.470022	-0.313326	0.843897	-0.958646
hsa-miR-575	GAGCCAGUUGGACAGGAGC	1.0654	0.174355	-1.35994	0.692785	-0.260967	-0.516906	-1.5455	-1.23436	0.502378	-1.82523	0.499622	-0.652136	0.33117	-2.25644	1.74214	0.305793	-1.32077	-0.35977	-1.14636	-1.32622	0.636355	0.681425	-0.814481	-0.276703	-0.732268	-0.365342
hsa-miR-574-5p	UGAGUGUGUGUGUGUGAGUGUGA	-0.398159	-1.55463	-0.395278	0.735969	-0.0912122	-0.63474	-1.36529	0.455054	-0.39885	-0.897772	-0.376373	0.680585	-0.336669	0.170571	0.927933	1.26744	-0.892873	0.389573	-0.499456	0.54341	-0.319385	1.65301	-0.296458	0.355147	-1.06302	0.365211
hsa-miR-574	CACGCUCAUGCACACACCCACA	-1.15186	0.398927	1.52544	0.732626	0.64534	-0.407282	0.610895	-0.754523	-2.34034	0.857214	-0.424413	-0.411927	0.982216	1.11834	0.436518	0.176753	0.540199	0.435877	1.33286	1.94215	0.52408	0.740727	1.19407	1.15708	0.27357	1.18453
hsa-miR-573	CUGAAGUGAUGUGUAACUGAUCAG	-1.04785	-0.750625	-0.784636	-1.05566	-2.20248	3.91371	-1.06587	0.670171	-0.618669	-0.760975	-1.46458	0.456449	-1.1266	-0.67703	-1.11514	0.43506	-0.654954	-1.78913	-0.621312	-2.61495	-0.710027	-0.446442	-1.26234	-0.715622	-0.907849	-0.88722
hsa-miR-572	GUCCGCUCGGCGGUGGCCCA	-0.352696	0.642254	1.27363	0.337892	0.619101	-0.728178	-0.618303	-0.974471	-0.242748	0.787864	-1.93556	-0.329738	0.299295	0.265724	-1.01178	0.561116	1.74826	0.825682	0.64287	0.933396	0.442972	-0.211908	0.582471	0.802976	1.09966	0.348461
hsa-miR-571	UGAGUUGGCCAUCUGAGUGAG	-0.449893	-0.377856	-1.04003	-0.560637	-0.758589	-0.175764	1.7948	1.97412	-1.38383	0.810586	-0.822582	1.00153	-0.271587	0.923357	-0.365018	-0.421667	0.88739	-1.81695	-0.35401	0.909829	-1.12289	-1.24479	0.664145	-1.93171	-0.891033	1.55066
hsa-miR-570	CGAAAACAGCAAUUACCUUUGC	-1.02582	0.707666	0.65305	-1.10807	0.584003	0.726371	-0.588655	0.525626	0.288966	0.493927	-0.600875	0.308839	0.547279	-0.656405	0.92909	-0.755738	-0.441647	-0.903591	0.920493	0.42715	0.429692	-0.612193	0.406132	-0.240345	0.278333	0.403231
hsa-miR-569	AGUUAAUGAAUCCUGGAAAGU	-0.482201	-1.12927	-2.1669	-0.44865	-0.5063	0.325464	0.375425	0.891018	0.541111	-1.38425	-1.67406	-1.34916	-1.66292	-1.11895	-2.05607	-1.73879	-0.68626	-2.03681	-1.54751	0.651015	-0.572482	-1.45375	-0.407994	-1.80644	0.642754	-0.717737
hsa-miR-568	AUGUAUAAAUGUAUACACAC	-0.444527	-0.289072	-0.833787	0.643318	0.322297	-0.60738	0.857031	-1.08545	0.589193	-1.47778	0.547856	-1.31755	0.700297	-1.01273	0.744135	-0.997034	-0.691658	-1.38247	-0.679524	-0.987853	0.51874	0.354742	0.409316	0.7544	0.42708	-0.601559
hsa-miR-567	AGUAUGUUGUUCCAGGACAGAAC	0.338399	-0.285944	1.22495	-1.69898	0.285216	-0.238051	0.441428	0.330019	0.382459	-1.63977	-0.594969	-2.20095	-1.2011	0.86854	-0.455596	1.00356	-0.798966	-0.634132	-0.480236	0.387575	-0.188807	-1.33524	0.191074	0.806296	-1.49218	-1.38027
hsa-miR-566	GGGCGCCUGUGAUCCCAAC	-1.60163	-0.327525	-0.523276	-0.200852	-0.147716	-2.00205	-0.303132	-0.256849	-0.153557	0.257407	-0.838819	1.11613	0.276233	0.295208	-1.28548	-0.887362	2.40261	0.527826	0.562197	0.773868	-0.439314	0.622971	0.422103	0.479143	-0.554445	-2.69707
hsa-miR-564	AGGCACGGUGUCAGCAGGC	-1.38134	-2.52775	-0.435941	0.970498	-0.726681	-0.2773	1.45607	0.340319	0.189712	-0.234577	-0.39123	-0.549707	-1.7394	0.421755	-0.843946	-0.943234	-1.07284	-0.843956	-0.507376	0.701774	-0.8925	1.04495	0.412073	-1.02507	-0.84281	0.531483
hsa-miR-563	AGGUUGACAUACGUUUCCC	-0.757936	-0.817907	-1.17957	-0.208231	-0.202266	0.47296	-0.22825	-0.860455	-0.175887	-1.24536	0.253128	0.727789	-0.650778	0.303494	-0.235094	0.874967	-1.281	-1.01551	-0.953814	0.777251	-0.413912	-0.983757	-0.156114	-0.764437	-1.49287	0.245571
hsa-miR-562	AAAGUAGCUGUACCAUUUGC	-0.509783	0.479996	-2.51725	-0.332328	-0.511332	0.264902	0.35417	0.910337	0.645654	-0.841016	-0.977575	-0.872045	0.417944	-0.651883	1.29377	-1.46809	-0.751842	-1.96275	-0.805811	0.209521	-0.337067	-0.841712	-0.498289	-1.23023	0.662794	-0.471935
hsa-miR-561	AUCAAGGAUCUUAAACUUUGCC	1.90943	1.5162	0.601364	0.45034	0.6002	1.37814	0.14956	1.52381	0.410621	1.68189	0.936283	-0.60797	1.7986	-0.572663	0.946711	-1.18132	0.378095	0.703069	0.948741	-1.14464	1.39294	-0.899805	0.375814	1.39463	-0.907996	0.177896
hsa-miR-559	UAAAGUAAAUAUGCACCAAAA	-0.668429	-0.48947	1.18218	-0.173036	0.827913	0.622105	-0.363642	0.615006	0.248795	0.425678	-0.901939	0.627455	0.29998	0.668307	-0.688686	0.248074	0.965335	-0.695604	0.793915	0.998451	0.306524	0.41605	0.435194	0.296158	0.66474	-1.09203
hsa-miR-558	UGAGCUGCUGUACCAAAAU	-1.09466	-0.805099	-0.646448	-3.4506	-1.19284	-2.14211	2.00077	0.619171	-0.396838	1.06845	0.750876	-0.927116	1.67078	0.937574	-1.13591	0.284998	0.604085	1.3695	0.766271	0.526307	-0.501777	-0.659519	0.327703	-3.12509	0.755485	0.58549
hsa-miR-557	GUUUGCACGGGUGGGCCUUGUCU	-0.429341	0.553819	1.10301	0.466773	0.360198	0.619511	-0.491343	1.06371	-1.24607	-0.776749	-0.312763	0.509733	-0.702894	-1.01635	0.394629	0.250755	1.06784	0.469103	0.265212	0.958304	-0.170216	0.947254	0.130071	-0.505177	-0.448781	-0.600749
hsa-miR-556-3p	AUAUUACCAUUAGCUCAUCUU	0.443799	0.31818	1.24566	-1.00442	0.917527	1.91918	0.775975	0.455383	0.632196	0.703905	0.47574	1.11609	0.146219	-0.364923	-0.272279	-0.176525	1.83773	0.367539	0.555574	0.268197	0.109453	-2.65398	-0.420254	-0.480135	1.80976	0.638347
hsa-miR-556	GAUGAGCUCAUUGUAAUAUGA	0.546627	0.272373	0.934602	0.471172	0.408389	1.42522	-0.260796	-1.12308	0.509474	-0.916652	-1.12103	0.60943	-0.753586	-0.676551	0.194319	0.416474	-1.03417	-0.556455	0.569255	-0.518891	1.29329	0.408542	0.156189	0.41251	-0.7175	0.39677
hsa-miR-555	AGGGUAAGCUGAACCUCUGAU	-1.31646	-1.55449	-2.56243	-0.378082	-1.45021	-0.854411	2.17734	-2.21667	0.320892	-1.60704	-0.511254	0.422683	0.202962	0.197304	-1.33017	0.602195	-0.667029	-1.09518	-1.12412	0.422478	-1.19939	0.441554	0.281776	-2.5053	-0.97689	0.28173
hsa-miR-554	GCUAGUCCUGACUCAGCCAGU	0.655917	-0.381068	-0.508068	0.270179	-0.654796	0.134461	-0.197546	-0.973062	1.10436	-2.12087	-0.430221	-0.699086	-0.452965	-0.473004	-0.806942	-0.879274	-0.943078	-0.492006	-1.34064	0.393297	-0.94775	-0.75296	-0.583887	-0.756663	-0.601891	0.380296
hsa-miR-553	AAAACGGUGAGAUUUUGUUUU	-0.866337	0.786786	-0.490486	0.451733	0.595878	1.17052	-0.585201	-0.347696	0.994323	1.22144	0.555752	0.611596	0.576925	-0.417124	-0.514285	-0.481657	0.344991	0.320785	0.857071	-1.4003	0.369339	-0.494766	0.436239	1.29627	0.469837	0.396434
hsa-miR-551b*	GAAAUCAAGCGUGGGUGAGACC	0.669189	0.776387	-0.962915	-0.552232	0.269604	-1.48207	0.401061	0.64124	-0.150504	-0.274055	0.300787	-0.365656	0.868238	0.548824	0.50411	0.126175	0.274292	-0.264043	0.6035	-0.837725	-0.176673	0.601412	-0.298752	-0.524176	0.556645	0.433209
hsa-miR-551b	GCGACCCAUACUUGGUUUCAG	-0.608327	-0.254008	1.3849	-0.487014	0.252518	0.837861	-0.260963	0.181547	-0.336045	-0.265966	-0.643274	-0.610043	-0.901267	0.385715	-1.82009	0.834004	-0.452777	0.609707	-2.23257	0.784145	-0.995446	0.598975	0.564627	-0.527974	0.666941	0.779032
hsa-miR-551a	GCAACCCACUCUUGGUUUCCA	-0.440837	-0.895694	-1.12938	-0.768521	-0.33461	-0.974105	0.249546	-0.238257	-1.8614	-0.523317	-0.901714	-0.42818	-0.901019	-0.430509	-0.794994	0.628978	0.0550756	-0.915236	-0.189655	0.706141	-1.03655	1.63898	-0.411244	-1.44285	-0.713307	-0.905705
hsa-miR-550	AGUGCCUGAGGGAGUAAGAGC	2.06645	0.92655	-0.947607	1.04845	0.412408	0.344726	-1.06491	-0.335477	0.41207	-1.00152	1.35948	-0.324888	0.902029	-1.28854	1.63795	0.675173	-0.498242	0.345684	-0.476976	-1.47671	0.651365	0.980289	-0.502497	1.1677	-1.29698	0.188734
hsa-miR-550	AGUGCCUGAGGGAGUAAGAGC	0.471723	-0.50204	0.472086	-0.470232	0.399642	0.554854	0.293435	-0.639885	0.19244	0.78825	0.316299	1.04833	0.827812	0.942194	-0.660708	-2.46342	-0.549039	-0.239708	1.17942	0.945518	-1.30738	-0.570265	0.441051	0.4988	-0.450282	1.51914
hsa-miR-550	AGUGCCUGAGGGAGUAAGAGC	-0.456125	-0.316931	-0.713306	1.06382	0.60148	0.914044	0.640632	0.268714	-0.253052	0.316974	0.604142	0.324259	-0.244073	1.03177	0.590589	-1.61912	0.485257	-0.429088	-0.500938	0.642917	-0.832575	0.297047	0.537045	0.978679	0.70268	1.17466
hsa-miR-550	AGUGCCUGAGGGAGUAAGAGC	1.22711	-0.722498	-1.1941	1.25347	-0.36798	-0.933394	0.344039	-1.9467	-0.529186	-1.49123	-0.447392	0.463063	-1.5981	-1.79733	1.08759	-0.885914	-0.833879	-1.50614	-3.2312	-1.25267	-0.822222	1.45358	-2.03695	-1.67616	-1.2294	0.591723
hsa-miR-549	UGACAACUAUGGAUGAGCUCU	-1.61301	-0.391132	-1.00064	-1.54273	-1.5287	-0.830536	-0.113767	-0.432909	0.705026	1.45737	0.575957	-0.45713	-0.497345	-0.451861	-0.815514	-1.25484	0.355502	-0.736529	-0.362918	0.898783	-0.345899	-0.913597	-0.935487	-1.5254	-0.336328	-1.40626
hsa-miR-548d-5p	AAAAGUAAUUGUGGUUUUUGCC	0.595393	0.733031	1.45438	0.14773	0.428903	0.841288	-0.408412	0.288795	-0.324819	0.302068	-0.313285	-0.389759	0.508251	-0.468653	0.33414	-0.569569	0.458651	-0.632327	0.99155	0.877398	-0.284393	-0.382443	-0.259244	1.01741	0.680439	-0.445811
hsa-miR-548d-5p	AAAAGUAAUUGUGGUUUUUGCC	0.444723	0.702594	0.566124	0.416052	0.594856	0.604701	-0.335266	0.344974	-0.261963	0.318102	-0.960015	0.696121	0.199516	1.27208	-0.241009	0.504632	0.511949	0.46872	0.523535	0.211493	0.150607	-0.383612	1.09751	1.02739	0.289707	-0.165471
hsa-miR-548d	CAAAAACCACAGUUUCUUUUGC	-2.9113	0.219046	-1.43991	-0.570207	-2.01583	-0.157334	-0.281804	-0.358479	0.756834	2.2551	1.95818	-0.499873	0.775721	-0.502198	-1.27449	-0.708383	2.20166	0.710302	-0.39543	-1.08171	-0.33777	-0.208273	-0.970752	-1.2026	1.22081	-1.18762
hsa-miR-548d	CAAAAACCACAGUUUCUUUUGC	-0.89444	0.506914	0.273146	-0.414568	0.746562	0.953963	-0.347005	1.0006	0.404428	0.468593	1.05169	0.962525	0.634833	-0.32399	1.07483	0.96588	0.589976	0.460915	0.699328	0.881267	-0.694948	0.840009	0.368449	0.585709	0.344543	0.467637
hsa-miR-548c-5p	AAAAGUAAUUGCGGUUUUUGCC	-0.221749	0.480363	1.10325	-0.324186	0.495106	0.542834	-0.980176	0.372378	-0.278506	0.306966	-0.578728	0.454925	0.589511	-0.753078	0.664725	-0.253525	0.420599	-0.241824	0.989022	0.289446	0.440457	0.20918	0.463209	0.492512	-0.678572	-0.916864
hsa-miR-548c	CAAAAAUCUCAAUUACUUUUGC	0.58994	0.508191	0.619779	-0.15222	0.883398	-0.669958	-0.881599	-0.124547	-0.309621	-0.415401	-0.722521	0.894778	-0.319145	-0.308528	-0.298022	0.999768	0.66759	-0.452828	0.373253	0.742003	-0.243172	0.342875	-0.165418	0.32313	-0.387866	-0.716238
hsa-miR-548b-5p	AAAAGUAAUUGUGGUUUUGGCC	-0.940886	-1.41028	-0.226028	-1.82468	-1.66827	-1.55966	-0.670209	-0.0795856	-0.360071	-0.374793	-1.97914	0.416221	-1.07657	-1.27031	-0.838155	-1.02334	-1.06888	-1.62489	-1.12586	-2.80443	-1.06543	-1.35341	-0.65124	-2.61239	-1.94441	-1.45835
hsa-miR-548b	CAAGAACCUCAGUUGCUUUUGU	0.872948	0.735772	-1.06207	0.851123	-1.07697	0.147582	-0.847603	-0.526005	0.771359	0.335353	0.961867	-0.599408	0.374363	-1.2617	0.817483	-0.565642	-1.08683	-0.790971	-0.505899	-1.16941	0.351556	-0.61263	-1.09544	0.472077	0.736795	-1.38207
hsa-miR-548a-5p	AAAAGUAAUUGCGAGUUUUACC	-0.617065	0.684272	1.02403	-0.253939	0.774165	1.06979	-0.164689	0.47976	0.472468	0.761351	0.52962	-0.451955	0.834731	0.620029	0.452221	0.353696	0.864637	0.586627	1.06822	1.2454	-0.287148	0.401605	-0.244605	0.714458	1.07334	0.369598
hsa-miR-548a	CAAAACUGGCAAUUACUUUUGC	-0.398434	-0.304469	0.615481	-0.547289	0.890429	0.802047	0.335336	1.30041	-0.110226	-0.603057	0.27346	0.229599	-0.325368	0.910595	-0.667078	0.585447	0.765673	-0.393733	0.448236	1.11862	0.310146	-1.02443	0.455868	0.52656	-0.309013	0.465667
hsa-miR-548a	CAAAACUGGCAAUUACUUUUGC	0.384216	-0.393005	-0.239261	-0.472459	-0.229333	-0.482582	0.247327	0.90572	0.267919	-0.502392	-0.476574	0.64509	0.166493	0.154918	-0.447543	0.688042	0.686635	-0.582509	0.315692	1.01129	0.223086	-0.487274	0.528913	-0.303408	0.73523	-0.222203
hsa-miR-548a	CAAAACUGGCAAUUACUUUUGC	1.18806	0.983667	-0.720189	0.486198	-1.23727	0.473331	-0.196067	0.722094	0.465128	0.583501	1.76576	-0.564212	0.883717	-1.07447	0.924159	0.547892	-0.383355	-0.288051	-0.194201	-1.03431	0.800286	-1.08895	-0.489801	0.728741	-0.63711	0.561329
hsa-miR-545*	UCAGUAAAUGUUUAUUAGAUGA	-0.357355	0.34774	0.380823	0.282317	0.515115	0.427266	-0.587145	0.438506	0.310721	0.770747	-0.26178	0.352639	0.930448	1.04326	-0.548939	1.08554	0.719426	0.684457	0.273362	0.415439	-0.44109	0.386041	0.556084	1.80778	1.33164	-0.185358
hsa-miR-545	UCAGCAAACAUUUAUUGUGUGC	-0.659369	-0.375788	0.320236	-0.251755	-0.869247	-0.208475	-0.397338	-0.335983	0.434058	0.874276	-0.849111	-0.496033	-0.739448	-2.29174	-0.635345	-0.719782	0.772032	0.23044	-0.363317	0.6435	0.385617	-0.603064	-1.74885	0.156415	0.222366	0.210108
hsa-miR-544	AUUCUGCAUUUUUAGCAAGUUC	-0.55124	0.538445	0.849218	0.62772	-0.6612	2.30854	1.73196	-0.139601	-4.2139	1.08486	-2.32517	-1.48049	0.191887	0.70264	0.339693	-0.412194	0.700773	-0.932132	1.0847	-0.345653	1.295	-0.600422	-0.120681	-0.870714	0.567968	-1.2583
hsa-miR-543	AAACAUUCGCGGUGCACUUCUU	0.414478	0.440482	0.943237	0.43497	1.27403	1.57329	0.209011	0.195441	0.281216	0.75113	1.47462	1.43619	1.2031	0.910844	0.494395	1.02502	1.78397	-0.737025	1.35925	0.381541	1.23508	0.494106	1.23505	0.756477	0.711283	1.22469
hsa-miR-542-5p	UCGGGGAUCAUCAUGUCACGAGA	0.956763	-1.17202	0.281736	-0.47047	0.312309	-0.954261	-0.720874	-0.780468	0.525659	0.563517	-0.372577	0.505495	0.530889	-0.475537	0.276561	1.08791	0.923536	1.22482	-0.286038	-0.956614	0.708224	0.967627	0.7174	0.480175	0.376357	-0.696365
hsa-miR-542-3p	UGUGACAGAUUGAUAACUGAAA	-0.853328	1.26203	0.574807	-5.97285	-2.1926	2.05397	1.37546	1.3522	0.215514	-0.750331	0.603409	0.53782	-1.43871	0.970922	-1.39239	0.368881	-1.02842	-0.997309	-0.726528	1.09294	2.90029	-1.514	-0.775658	0.173546	-0.646055	1.12639
hsa-miR-541*	AAAGGAUUCUGCUGUCGGUCCCACU	-0.26	0.398752	-0.164419	-0.383079	0.145111	0.24764	0.203243	0.72248	-1.18145	0.732184	-0.28077	-1.93382	0.278167	0.839989	-0.654642	0.367753	0.556597	-0.391459	0.351769	0.673561	-0.214819	0.447848	-0.956832	1.02981	0.785631	-0.183599
hsa-miR-541	UGGUGGGCACAGAAUCUGGACU	-0.248265	0.531656	-1.08506	-1.35956	-0.652467	-2.1488	0.306611	-0.297008	0.0965465	-1.34256	-0.41908	-1.35783	0.857683	-1.19587	0.317019	0.263824	-1.02955	1.22338	-2.64986	-1.14436	0.499333	0.719168	-0.223671	-0.959621	-2.02965	-0.222312
hsa-miR-539	GGAGAAAUUAUCCUUGGUGUGU	-0.729986	0.401457	-0.628551	0.168754	-0.260259	-0.701578	-1.13139	-0.303465	0.290772	-0.747808	-0.615745	-0.57514	0.783157	-0.588714	-0.40211	-1.95432	1.44476	-0.432181	-0.480769	-1.00882	0.253546	0.590439	0.622818	0.49343	0.884698	-0.264705
hsa-miR-532-3p	CCUCCCACACCCAAGGCUUGCA	1.81274	-0.683116	-0.611753	0.6346	-0.655981	-0.66194	1.71671	-0.455883	0.366245	0.389693	0.614495	-0.771886	-0.658817	1.25332	1.13026	-1.80083	-0.227322	1.29251	0.603197	-1.76115	1.13996	1.22683	-0.896705	-0.831633	-0.609191	-1.96063
hsa-miR-532	CAUGCCUUGAGUGUAGGACCGU	-0.671506	0.435894	-2.17408	-1.03938	-2.21869	-0.233125	0.90032	0.335148	0.542136	0.81253	-0.296423	-1.62049	-0.28584	0.188462	0.499359	-0.602259	0.360142	-1.79698	-0.508348	-0.359164	-0.362902	-0.772187	-0.83809	-1.74042	-0.769179	-0.275401
hsa-miR-527	CUGCAAAGGGAAGCCCUUUC	1.8312	0.585726	-1.02281	-0.893544	-0.396104	-3.85632	1.34143	-1.70481	-0.606671	-0.464529	1.0952	0.332312	0.170144	-0.98021	1.57754	0.349513	0.32405	0.406565	0.42949	0.496399	0.525223	1.46795	-1.67618	-1.52985	-0.761618	-0.754845
hsa-miR-526b*	GAAAGUGCUUCCUUUUAGAGGC	2.38824	2.08973	-0.261535	-0.591891	-0.427142	-0.460863	-1.47564	-0.228756	0.462687	-1.45735	-0.716726	0.960499	0.278397	-1.68538	-0.813145	2.12534	-0.424111	0.563077	-2.40294	0.848806	3.26236	0.307202	-0.825136	0.272355	-1.06565	-1.27785
hsa-miR-526b	CUCUUGAGGGAAGCACUUUCUGU	1.22378	0.38687	1.61935	0.766987	-1.04516	1.61686	1.66462	1.16465	-1.52503	-0.731471	0.604633	-0.592732	-1.68875	-0.435249	-1.35998	1.43541	-1.60915	0.977856	-3.52162	0.336311	0.80868	1.08707	-0.734321	-1.51461	0.938513	1.56239
hsa-miR-526a	CUCUAGAGGGAAGCACUUUCUG	0.96809	1.76755	-0.496285	-0.409246	0.491561	0.17021	-0.787342	0.355511	0.7932	0.289803	0.283568	1.094	-0.658828	-1.3056	-0.272301	1.44102	1.20147	0.320118	0.598447	1.11196	0.820073	0.683035	-0.582241	1.01811	1.23113	0.150915
hsa-miR-526a	CUCUAGAGGGAAGCACUUUCUG	0.54706	-0.458008	-0.266763	1.55388	1.08837	0.560561	-0.39615	0.587752	0.130469	-1.52515	-0.515902	0.89008	-1.49747	-1.12453	0.82372	1.82638	-0.760567	-0.658555	-0.648941	0.844578	0.37607	0.646618	-0.466801	-0.311153	-0.465228	1.09236
hsa-miR-525*	GAAGGCGCUUCCCUUUAGAGCG	-0.445985	-0.808345	0.331042	-0.630689	-0.242642	-1.00686	-0.291195	0.735522	0.218547	-1.47152	0.574467	0.428568	0.428868	-0.801226	1.75702	-0.835904	-1.26507	-0.477937	-0.383276	0.335971	-1.21817	0.794558	0.306254	-1.19815	-1.07261	-0.514011
hsa-miR-525	CUCCAGAGGGAUGCACUUUCU	-1.89635	-1.34363	-0.593925	-2.43112	-0.890141	-2.12716	-0.208294	-1.60149	0.288538	0.421863	-0.489134	-1.09643	-0.450556	0.384827	-1.30125	-1.13692	-0.46943	0.542469	-1.94556	-0.303045	-2.06228	-1.41603	-0.29833	-3.00308	0.889805	-0.784742
hsa-miR-524*	CUACAAAGGGAAGCACUUUCUC	0.489739	-0.894608	0.508205	-0.191265	-0.899206	1.42874	-0.716275	-2.20639	-2.61666	-0.626025	-0.415404	0.697767	0.378303	-0.526433	-1.63735	-1.25812	-1.05375	-2.05861	-0.757434	0.869458	-0.31301	0.553721	-0.113913	-1.24412	-1.02605	0.359957
hsa-miR-524	GAAGGCGCUUCCCUUUGGAGU	0.927487	-0.448935	0.600891	0.289065	-0.979376	-0.418774	0.286909	-0.548623	0.789531	0.601303	1.12559	-0.457517	0.597179	1.2332	0.738877	-0.158659	-0.518613	0.638581	-0.321956	-0.292664	-0.950189	0.666892	0.152622	-0.32223	0.952631	-1.78537
hsa-miR-523*	CUCUAGAGGGAAGCGCUUUCUG	-0.483799	0.747991	-1.10038	0.738502	0.260309	0.691204	-0.852866	0.109092	0.71915	-0.458362	-2.08641	0.483627	-1.9877	0.232531	-0.994541	0.61316	-0.579467	-0.320758	-0.513906	-0.572824	0.390819	-0.557086	-0.339416	0.799373	-1.30169	0.788558
hsa-miR-523	GAACGCGCUUCCCUAUAGAGGGU	-1.42905	0.22493	-0.936243	-0.181412	0.399221	-0.7075	-0.95484	-0.302239	-0.518122	0.507823	-0.894498	0.504436	1.04432	0.947686	-0.838507	-0.432448	0.907961	0.240431	0.522642	1.1103	-0.537558	0.316436	0.400991	0.569807	0.425751	-0.329937
hsa-miR-522*	CUCUAGAGGGAAGCGCUUUCUG	-0.70581	-0.419501	-1.03199	-0.192942	0.49779	0.362924	-0.230324	0.723661	0.274525	-0.464976	-0.964596	0.281844	-1.64861	0.708654	-1.16377	0.472245	0.275093	-0.223152	0.799549	0.614746	-0.255516	-0.747628	-0.821186	0.593785	-0.56151	1.15731
hsa-miR-522	AAAAUGGUUCCCUUUAGAGUGU	2.49955	2.4251	-0.668014	1.00067	-1.44036	-0.702092	-1.39586	-0.453422	1.68521	-1.37681	-1.06649	-1.33952	-0.875303	-1.07685	1.21113	-0.344048	-0.222923	0.358226	-2.99965	0.413051	-0.670907	0.942629	-2.96087	-1.19399	-0.980544	0.750521
hsa-miR-521	AACGCACUUCCCUUUAGAGUGU	-1.24455	-1.41569	0.988386	-0.573482	0.3182	0.630087	-0.453699	-1.07567	-0.212985	-0.459818	-0.424704	0.384927	0.44511	-0.491798	-0.967976	-1.16728	-0.769829	0.824378	0.674604	1.13032	-0.656547	0.965468	0.708501	0.398208	-1.29315	1.49141
hsa-miR-521	AACGCACUUCCCUUUAGAGUGU	0.608908	-0.434997	-1.09441	-0.84223	-2.73047	-0.70659	-0.776558	-0.971049	1.35038	0.940502	1.91071	-1.70934	0.920747	-1.46825	1.16932	-1.78584	-1.31098	-0.915209	-0.29298	-1.4221	0.846926	-1.49383	-1.01012	-1.13329	-1.14332	-0.578658
hsa-miR-520h	ACAAAGUGCUUCCCUUUAGAGU	2.0755	2.04494	-1.47205	1.06589	-0.633801	0.223454	-1.04109	-0.670034	0.552586	-1.6934	1.19848	-1.12941	1.11652	-2.3618	0.870395	0.988604	-1.58883	-0.456398	-1.30487	-1.24576	1.35857	0.762555	-0.771782	1.48596	-1.19816	1.11036
hsa-miR-520e	AAAGUGCUUCCUUUUUGAGGG	-2.13083	-0.4545	1.29845	0.336948	-0.461945	0.483843	-0.838757	0.409979	-0.810371	1.06917	-0.39877	1.6631	0.531747	1.3416	-2.57938	1.08799	0.561529	0.501174	-1.37692	0.815331	1.07402	-1.57323	0.897447	0.683379	1.84557	1.17268
hsa-miR-520d*	CUACAAAGGGAAGCCCUUUC	1.19206	0.513903	0.437542	0.129295	-0.402767	1.11057	-0.278278	-0.809535	-2.79911	-1.02491	-0.518414	1.41224	0.531108	-2.20572	-0.323882	-0.702926	-0.795696	-0.914256	0.494851	0.304843	0.403824	1.25939	0.643153	-1.1736	-0.846493	-1.24082
hsa-miR-520d	AAAGUGCUUCUCUUUGGUGGGU	-2.35495	0.714112	-1.78387	-1.3227	-1.43002	-1.48941	-0.630983	-0.194032	-0.926098	1.38533	0.498798	1.431	1.6354	0.475095	-2.25907	0.448328	0.707248	0.479528	-1.6308	-0.643316	1.12163	-0.96162	-0.396264	0.807234	1.71548	1.01272
hsa-miR-520c-5p	CUCUAGAGGGAAGCACUUUCUG	0.807715	1.77066	0.383175	1.7926	0.29696	1.12836	-0.545333	0.580798	1.4409	-0.487179	-0.497862	1.68406	-0.702199	-2.32873	0.618429	1.0266	-0.621618	0.582533	0.498964	-1.19377	1.51298	0.174403	0.256519	0.137635	0.408574	1.53708
hsa-miR-520c	AAAGUGCUUCCUUUUAGAGGGU	-2.30867	1.27422	0.166828	0.35803	-1.37052	-0.60388	-0.438531	-0.53924	-1.50019	1.83364	0.383782	0.31501	1.38434	-0.578862	-1.96028	0.582178	-0.608434	0.358322	-1.12844	0.359318	1.55664	-1.89282	-0.63048	1.50329	0.928835	1.53842
hsa-miR-520b	AAAGUGCUUCCUUUUAGAGGG	-1.97278	0.470117	0.674335	0.712165	0.432095	0.406693	-1.23565	0.818912	-0.797982	0.503459	-1.05769	0.605279	0.385213	1.2218	-2.39293	0.863912	0.269153	0.41791	-1.72752	0.837821	1.41093	-2.53436	0.588902	1.33624	0.657997	0.186359
hsa-miR-520a*	CUCCAGAGGGAAGUACUUUCU	-0.84764	-1.34559	-0.962818	0.672073	-0.54898	-0.632192	-0.626692	-2.86727	0.514518	-1.06238	-0.483052	-0.761774	0.708042	-0.193353	-0.861287	-0.44584	-1.50391	-2.65416	-2.60094	0.636824	-1.76349	-1.152	-0.160654	-1.7216	-1.86498	0.834808
hsa-miR-520a	AAAGUGCUUCCCUUUGGACUGU	-2.5064	0.575864	-0.497239	0.288762	-1.1221	-2.03563	-1.23571	0.801158	-0.672011	0.550048	-0.586868	2.28265	0.203357	-0.647669	-2.71142	2.27935	1.00373	0.802775	-2.44923	0.555116	1.3853	-1.12062	0.477833	0.214058	0.797712	0.456942
hsa-miR-519e*	UUCUCCAAAAGGGAGCACUUUC	-0.386568	-0.407258	0.959908	0.765631	0.475904	0.60709	-0.302955	-0.725735	0.913536	-1.16634	-1.12504	1.34087	-1.13339	0.815975	0.341462	-0.473676	-0.631466	1.24778	0.301185	0.460429	-0.680752	1.17536	0.228868	0.876383	-0.83388	-0.658301
hsa-miR-519e	AAGUGCCUCCUUUUAGAGUGUU	-0.692108	1.13634	-1.15381	0.26092	1.42861	-1.46814	-1.79133	-0.555272	-0.209035	1.13807	1.03855	0.786593	-0.0980949	0.870993	-1.64448	0.415507	0.204454	-0.24907	-0.701651	0.443077	-1.06295	-3.82439	0.304289	3.01389	0.565123	0.344336
hsa-miR-519d	CAAAGUGCCUCCCUUUAGAGUG	1.43208	1.3941	-1.02832	-0.557936	0.209186	-0.140484	-1.40086	-0.543597	0.152708	-0.371661	0.356608	1.16253	-0.7198	-1.14642	-1.28472	0.634013	-0.860477	-0.893082	0.431016	-0.255478	2.6814	-0.858891	-1.31589	0.570118	-1.49397	-1.61609
hsa-miR-519c	AAAGUGCAUCUUUUUAGAGGAU	-1.53455	0.37489	-0.719608	0.843207	-1.79756	-0.130421	-1.00694	0.278917	1.28587	0.710595	-0.769816	-0.205589	0.597514	-0.245102	-2.57998	-0.581255	-1.97032	-0.28859	-2.68359	-0.62699	1.43938	-4.31904	-0.936025	0.694288	0.780514	-0.539534
hsa-miR-519b-5p	CUCUAGAGGGAAGCGCUUUCUG	-1.83447	-2.14951	-2.92454	-1.4867	-0.451286	-0.638298	-0.305408	0.208164	0.876029	-0.272068	-1.64628	0.819296	-1.7283	0.762089	-1.86675	0.447799	-1.28367	-0.929326	-1.303	0.197738	-1.16494	-1.55048	-0.784563	-2.38853	-0.905045	0.557688
hsa-miR-519b	AAAGUGCAUCCUUUUAGAGGUU	-1.41442	0.560434	0.383329	1.28599	-2.36727	0.410698	-1.26537	-0.645081	0.540626	0.910252	-0.709551	1.19524	-0.231737	-1.23021	-2.02684	1.10088	-1.6309	0.45943	-1.74004	-1.45817	1.27095	-1.38515	-0.859432	1.23179	-0.872792	-1.10283
hsa-miR-519a*	CUCUAGAGGGAAGCGCUUUCUG	-0.423374	0.675862	-1.1789	-0.894288	-2.55286	-0.528984	-0.852329	-0.409757	0.922286	-0.825106	-1.53562	0.307716	-1.56493	-1.3311	-1.03737	-0.667688	-1.41131	-0.612122	-1.16923	-0.963892	0.212952	-1.58273	-1.22538	-2.39512	-1.0723	-0.890248
hsa-miR-519a	AAAGUGCAUCCUUUUAGAGUGU	-2.05382	0.838374	1.62504	0.427114	-3.08774	0.736773	-0.793501	-0.88813	0.731154	1.43477	-0.458914	1.17092	-0.411152	0.353547	-1.74418	0.933325	-2.48393	0.996093	-1.23707	-0.573158	1.93185	-2.36412	-0.516243	1.44382	-1.43125	0.648533
hsa-miR-519a	AAAGUGCAUCCUUUUAGAGUGU	-1.59411	-0.304979	-1.06618	-0.272907	-2.18397	-0.571895	-0.944423	-0.24954	0.321912	0.816098	1.18451	1.162	1.94046	-0.706618	-1.66134	1.1373	-0.544912	0.49732	-0.621591	-1.25384	2.07023	-1.38245	0.34935	0.865194	0.560309	-0.144796
hsa-miR-518f*	CUCUAGAGGGAAGCACUUUCUC	-0.535066	1.05586	-0.400818	0.750343	0.407362	0.228631	-0.21948	0.448965	0.284235	0.334394	-0.703473	0.839197	-0.779141	-0.871836	0.42342	0.36504	0.639424	1.46214	0.245023	0.519638	0.534439	-0.417082	-0.299975	0.978168	2.70095	0.582938
hsa-miR-518f	GAAAGCGCUUCUCUUUAGAGG	0.516909	0.742494	0.54978	-0.723677	0.795427	0.377511	-0.576454	0.432898	-0.376156	0.515951	0.337689	0.198676	2.05791	-0.8438	-0.727473	0.623422	1.58983	-0.391511	1.38614	0.752109	0.64253	0.736435	1.26579	0.783597	-0.447958	-0.463795
hsa-miR-518e*	CUCUAGAGGGAAGCGCUUUCUG	0.870265	-1.01938	-1.66512	0.419511	-0.308741	-2.28972	-0.237427	0.247833	-0.509066	-1.6731	-1.73578	0.620783	-2.55195	-1.64532	-0.246031	0.541904	-1.25759	-1.31405	-1.90726	-1.17427	0.619949	0.480061	-2.07489	-1.80729	-1.95755	1.54907
hsa-miR-518e	AAAGCGCUUCCCUUCAGAGUG	0.321669	0.994668	-1.21898	0.441047	-0.74566	-0.679911	-0.241764	-0.75715	0.210669	0.856997	-0.662851	0.178703	0.554573	0.333906	-0.597508	0.912378	0.666302	1.24708	-0.632088	0.712931	0.391832	0.40111	-0.850085	-0.420289	0.918663	0.233799
hsa-miR-518d-5p	CUCUAGAGGGAAGCACUUUCUG	-0.351832	0.582647	-0.162768	0.598613	0.554443	0.788048	-0.144199	0.728054	0.429851	-0.584124	-0.878556	-0.587063	-0.728228	0.346131	-1.05333	-0.781523	-1.29765	-0.202877	0.444267	-0.518536	-0.739387	-0.893377	-0.119556	0.303052	-0.495664	0.777983
hsa-miR-518d	CAAAGCGCUUCCCUUUGGAGC	1.01191	-0.682277	0.401082	0.761074	-0.884622	1.87178	-0.675169	-1.5484	0.966526	0.7109	0.505903	-1.05294	0.504551	0.696542	-0.440102	1.45076	-1.16695	-0.310687	-1.61786	0.408475	0.455747	0.922637	-0.862515	-0.468469	-1.51951	-0.268395
hsa-miR-518c*	UCUCUGGAGGGAAGCACUUUCUG	-0.793539	-0.346959	-1.35092	-1.22243	-0.765826	0.138183	-0.418028	-1.27272	0.589947	-1.31696	-1.0746	-1.25099	-0.318046	-0.515881	-2.01324	-1.12593	-0.543922	-0.840848	-1.05441	0.528098	-0.406982	-1.51431	-0.595646	-1.07447	0.643862	-0.489077
hsa-miR-518c	CAAAGCGCUUCUCUUUAGAGUGU	0.716	0.554197	1.65977	0.729585	0.106815	0.325599	-0.27428	-0.317767	0.235407	-0.634738	-0.888395	0.551975	-0.245507	0.465586	-0.672585	1.3675	-1.33476	1.01534	-0.660448	0.497747	0.422492	1.0841	-0.853422	-0.496774	-0.905727	0.495652
hsa-miR-518b	CAAAGCGCUCCCCUUUAGAGGU	0.565863	1.03409	-0.725892	0.300953	0.565226	0.684534	-0.20039	-0.66847	0.421098	0.927594	0.57528	-0.692494	0.636241	-0.599619	-0.930004	0.604727	0.583175	0.712427	0.392971	-1.50933	0.880879	-0.670459	0.325893	0.330359	1.20269	0.309607
hsa-miR-518a-5p	CUGCAAAGGGAAGCCCUUUC	1.13418	0.688737	-0.865427	-0.495519	-0.830839	-3.31984	2.77217	-2.0142	-0.0827484	1.87051	1.76517	0.66911	1.1587	-0.273929	2.01121	-0.809093	0.700351	3.33279	-0.414857	-1.92458	0.271238	1.50376	-2.14639	-1.12911	0.803809	-0.611351
hsa-miR-518a-5p	CUGCAAAGGGAAGCCCUUUC	1.64504	0.979352	0.870668	-0.320869	0.207905	-2.75437	2.3486	-1.8624	-0.359389	1.05473	1.02956	-0.556406	0.502039	0.650667	1.28026	-0.824441	0.804572	0.509624	1.10893	0.956878	0.596603	0.987086	-1.51329	-0.24477	-0.734582	-0.234546
hsa-miR-518a	GAAAGCGCUUCCCUUUGCUGGA	0.386258	1.0672	0.586802	0.514404	1.02845	0.217995	0.190117	0.30828	0.265759	1.29423	0.555631	-0.552075	1.10494	0.514662	-0.61056	0.499612	0.667125	-0.390825	1.56031	1.25425	0.760378	0.733425	0.408348	0.495046	0.910361	0.460488
hsa-miR-518a	GAAAGCGCUUCCCUUUGCUGGA	1.51594	-0.576355	-0.553064	-1.40981	-0.363041	0.19251	0.152331	-0.88889	0.288281	-0.589054	0.867446	1.05176	1.00716	-0.404756	0.671155	1.88558	-0.854176	1.37865	-1.10485	-1.81304	0.680209	2.15523	-1.33695	-1.17828	-0.888073	0.982162
hsa-miR-517c	AUCGUGCAUCCUUUUAGAGUGU	-0.515009	-1.04179	-0.453064	-0.842112	0.556796	-0.730409	-1.74762	0.33836	0.9889	-0.0965758	-2.05273	0.583913	0.352368	-0.182108	-0.626866	0.637299	-0.371755	0.467976	-0.333224	1.10329	0.213587	0.896172	0.494907	0.369647	0.908011	0.311375
hsa-miR-517b	AUCGUGCAUCCCUUUAGAGUGU	0.732662	-0.731094	1.68988	-0.65988	-0.26472	0.500391	-0.330591	-0.496806	1.60506	1.63599	-1.99114	-0.613135	1.09403	1.5864	-0.800177	0.522576	1.08474	2.00528	-0.310889	0.323592	0.811928	-0.676446	0.714821	2.0042	1.25427	1.10099
hsa-miR-517a	AUCGUGCAUCCCUUUAGAGUGU	1.51313	0.436739	-0.333092	-0.387497	-0.223689	-0.39809	-1.93143	-0.604352	0.490924	-0.246456	-2.15663	-0.741839	-0.418723	-1.07194	1.98681	1.37182	-1.20171	2.66778	-1.80592	0.185453	1.01386	1.33986	-0.649117	0.28636	-0.230896	0.890516
hsa-miR-517*	CCUCUAGAUGGAAGCACUGUCU	-0.970098	0.634815	0.731007	-0.721692	0.704079	-0.736095	-1.12734	-0.402736	0.886002	0.406556	-0.608232	1.68396	0.732568	0.394255	-0.519557	0.382366	1.29888	0.187014	0.695528	1.11861	0.42698	0.585363	1.06192	0.990099	-0.571864	0.47258
hsa-miR-517*	CCUCUAGAUGGAAGCACUGUCU	-0.596443	-0.24562	0.622142	-0.591462	0.311035	0.438339	-1.2422	-0.663802	1.19845	-1.02001	-0.912129	0.237869	-0.513118	0.842804	-0.625489	0.692658	-0.875821	-0.62396	-0.706247	0.684894	-0.28774	-0.768744	-0.487385	0.53026	-0.856476	0.32749
hsa-miR-517*	CCUCUAGAUGGAAGCACUGUCU	0.947427	0.992957	-1.17273	0.540288	-0.649291	-0.46603	-2.64183	-1.27708	1.60551	-1.39625	1.05342	0.287535	1.44091	-1.55141	1.22373	0.752844	-1.35512	-0.307909	-0.884192	-1.34345	0.991441	0.792435	-0.391154	0.951343	-1.06299	0.220914
hsa-miR-516a-5p	UUCUCGAGGAAAGAAGCACUUUC	-0.487892	0.286942	-0.389486	0.344635	-0.797548	-0.668669	-0.571572	-0.499971	0.229825	0.662973	-1.40361	0.217258	-0.315425	0.528953	-1.22862	-0.151785	-0.187715	0.504179	-1.31652	-0.953781	-0.495725	-0.827283	-0.58105	1.54564	-0.647688	0.348707
hsa-miR-516a-5p	UUCUCGAGGAAAGAAGCACUUUC	0.506669	0.719955	0.479662	0.3876	0.569746	-0.454369	-0.734147	-0.774533	0.724229	-1.09598	-0.702119	0.859167	-0.278897	-0.442493	0.824817	1.04815	-0.217939	0.725739	-1.06679	0.437491	0.568488	0.838542	0.605694	0.238185	-0.655031	-0.25507
hsa-miR-516-5p	AUCUGGAGGUAAGAAGCACUUU	0.181714	0.311993	-0.620008	-0.899532	0.372784	-0.333583	-0.267675	-1.93358	1.07056	0.281221	0.497952	-1.10566	1.14734	-0.616708	-1.27549	-0.497809	1.15502	1.09184	-1.3151	-1.05263	0.439013	0.323986	0.343179	-0.690163	0.587178	-2.38401
hsa-miR-516-5p	AUCUGGAGGUAAGAAGCACUUU	-1.16954	0.432531	-0.29898	0.731667	0.95695	0.747486	0.919793	-1.39158	0.874561	0.327385	0.64509	-1.68515	1.19592	1.56509	-1.03844	-1.09432	0.301874	0.974453	-0.446767	-1.69104	0.371969	-0.50099	0.729602	-1.08679	0.739503	-0.692584
hsa-miR-516-3p	UGCUUCCUUUCAGAGGGU	-0.998816	0.248086	-1.18732	-1.50245	-0.743798	-0.477123	-0.580627	0.409294	0.426426	-1.03994	-0.0807167	-0.795045	-0.294511	0.524231	-0.633454	0.793927	0.347371	-0.267425	-0.924248	0.519957	-0.607842	-0.21595	-0.671948	-0.692619	-0.66989	-1.09999
hsa-miR-516-3p	UGCUUCCUUUCAGAGGGU	-0.339448	0.26253	-0.651102	0.474156	-0.120467	-0.697195	-0.946732	-0.558705	0.165098	-1.07911	-0.413544	-0.360362	0.57385	-1.05707	0.239845	0.365377	0.731233	-0.278867	0.268326	-0.655305	0.505693	0.454399	-0.290922	0.562228	0.557086	-0.809423
hsa-miR-516-3p	UGCUUCCUUUCAGAGGGU	-0.726436	1.09658	-1.58293	0.547667	-0.500415	-0.432626	-1.90503	-0.580996	0.788334	-1.20788	1.54529	-0.445229	0.995003	-1.02885	0.586514	0.403209	1.27726	0.885419	-0.859091	-1.22293	0.452269	0.468791	0.457065	0.627893	0.412752	-0.432588
hsa-miR-516-3p	UGCUUCCUUUCAGAGGGU	-2.40516	0.703922	-0.20112	-0.450508	-0.736037	-0.86645	0.453992	0.818693	0.289545	-0.302845	0.693689	-0.667198	0.236049	0.856264	-1.64249	-0.446159	0.613737	0.578679	-0.438797	0.772788	-1.11069	-0.608941	0.814065	-0.427857	-0.657191	0.319772
hsa-miR-515-5p	UUCUCCAAAAGAAAGCACUUUCUG	0.728875	0.535258	0.670379	0.577358	-0.856168	0.965316	-0.410168	-0.628886	0.613123	1.51232	-1.67844	-0.699371	-0.283542	0.739109	-0.393531	-1.09297	-0.361419	-0.519999	0.381524	0.667443	-1.58939	0.326182	-0.445571	-0.623397	1.10399	-1.03745
hsa-miR-515-5p	UUCUCCAAAAGAAAGCACUUUCUG	0.807041	-0.377694	0.58351	0.538382	0.42359	0.315748	-0.37682	-0.338503	0.288055	-0.418129	-2.41828	1.36787	-0.538854	-0.512943	-0.399301	0.487634	0.435002	-0.570032	0.490673	1.46593	-1.59612	1.55037	-0.19124	-0.25416	0.795279	-1.196
hsa-miR-515-3p	GAGUGCCUUCUUUUGGAGCGUU	-0.931993	0.814658	-0.571083	-0.231386	1.03329	-1.34498	-2.07359	-0.810407	-0.179217	0.914425	1.12722	1.13091	0.343901	-0.648836	-2.06509	0.400709	1.53676	-0.62843	-0.319028	0.289721	-1.38801	-2.6336	0.824872	2.87888	1.35233	-0.785618
hsa-miR-515-3p	GAGUGCCUUCUUUUGGAGCGUU	0.569578	0.949242	0.212897	-0.567833	1.10048	-1.52819	-1.90312	-0.543076	0.273661	1.12422	0.860733	1.45766	-0.316884	0.759212	-1.06225	1.09113	1.16827	0.470137	-0.375665	1.17162	-0.796603	-2.26813	0.668654	3.09612	1.07174	-0.705457
hsa-miR-514	AUUGACACUUCUGUGAGUAGA	0.611899	-0.305344	0.231088	0.685027	0.735623	0.665018	-0.477097	-0.170308	-0.210991	-1.47262	-0.753402	-0.526184	0.0857699	-0.572708	1.35995	0.193318	-1.20313	-0.379856	-0.577736	0.887193	-0.313129	-0.364788	-0.535341	-0.193826	-0.824844	-0.922083
hsa-miR-514	AUUGACACUUCUGUGAGUAGA	1.03169	0.46298	-0.552369	0.507975	1.261	0.823301	-0.273471	1.22143	-0.533186	-0.166607	-0.504797	0.51538	1.00475	-0.458706	1.52756	1.22131	-0.473007	0.727692	0.681696	0.744215	-1.22787	-1.10105	-0.252815	0.645881	-0.652552	0.529421
hsa-miR-514	AUUGACACUUCUGUGAGUAGA	0.720974	0.605851	1.71139	0.35503	0.729801	1.31961	-0.525107	0.762179	0.266026	-0.782419	-1.57363	0.276682	-0.515492	-0.957126	0.97055	1.30727	-1.75543	1.66033	-1.82946	-0.709578	-0.52781	-1.90213	-1.18214	-0.620721	-0.901214	0.508721
hsa-miR-513c	UUCUCAAGGAGGUGUCGUUUAU	-0.715933	0.768571	1.37946	1.20465	0.482899	1.59258	0.503448	0.434056	0.277574	1.19369	-1.20135	0.465253	-0.700311	0.82419	-0.880527	-1.75907	0.388641	-0.617257	0.253305	0.915266	0.475136	-0.920257	-0.984268	1.09338	1.03502	0.257982
hsa-miR-513a-3p	UAAAUUUCACCUUUCUGAGAAGG	1.33254	-0.341075	1.1967	1.07523	1.36464	1.23734	-0.469769	0.702199	-0.998462	-1.65569	0.781648	0.2028	0.176715	-0.789251	2.20111	1.08049	-1.43536	-0.903023	-0.866792	0.89894	0.50335	0.44001	-0.511048	-0.747844	-1.40506	0.576324
hsa-miR-513a-3p	UAAAUUUCACCUUUCUGAGAAGG	-0.871129	-0.802466	-0.4102	0.098408	0.70536	0.609128	-0.511527	0.688092	-1.72243	-0.652912	-0.617312	0.412064	0.19087	0.472594	0.379025	0.408103	0.966522	-0.567609	-0.370057	0.276565	-0.991392	-0.893394	0.805378	0.411701	-0.598456	0.533299
hsa-miR-513	UUCACAGGGAGGUGUCAU	0.295534	-0.222506	-1.35704	-0.795567	-0.728532	0.519411	0.587299	0.502773	-0.417703	-0.610676	2.06962	-0.424159	0.707313	-0.629103	0.607986	-2.32526	0.692642	0.505056	-0.810126	-1.85778	-1.16512	1.56827	0.99834	-0.601792	-0.456125	0.546209
hsa-miR-513	UUCACAGGGAGGUGUCAU	0.873452	1.53251	0.73151	0.408662	-0.515178	0.480343	0.941017	0.3618	-0.58475	-0.425453	0.65081	-1.11929	0.349341	-0.613248	0.951575	-2.61583	1.02824	2.13345	-0.755441	-0.49915	0.565559	1.58474	1.07969	0.229864	1.39461	0.598346
hsa-miR-512-5p	CACUCAGCCUUGAGGGCACUUUC	1.22778	0.595897	0.668172	0.738205	-0.844868	0.136659	0.682209	-0.340611	0.16143	0.13764	0.417499	-2.37707	0.915425	0.457441	1.22963	0.240887	-0.70528	0.2621	-0.596445	-0.590737	-0.270192	0.757299	-0.49787	0.586158	0.568548	0.231734
hsa-miR-512-5p	CACUCAGCCUUGAGGGCACUUUC	-0.781865	-0.830889	0.454773	0.252997	0.340337	0.686941	-0.453099	0.990348	0.164449	-1.11561	-1.17361	1.04052	0.670645	-0.562925	-0.598974	1.03296	0.392162	-0.597246	0.489357	0.855029	0.241187	1.01877	0.651379	0.140473	0.572462	-0.73899
hsa-miR-512-3p	AAGUGCUGUCAUAGCUGAGGUC	-2.30161	1.20463	-0.311603	-2.14252	0.933954	-1.80506	-1.3712	-0.426046	0.279907	0.486779	0.329885	0.824613	0.99111	-1.31296	-2.00749	1.2798	-1.30144	1.19308	-0.373615	-1.4255	-0.417779	1.03443	0.653473	1.99534	1.12785	2.62451
hsa-miR-512-3p	AAGUGCUGUCAUAGCUGAGGUC	-2.11795	-1.16018	-2.04917	-2.76427	-0.741621	-2.33144	-1.39289	-0.10388	0.28	0.570528	-1.23147	-0.566903	-0.768357	-0.825681	-1.59158	0.508567	-0.773698	0.599613	-1.08542	-1.08378	-1.15187	-0.735599	-0.969488	-1.33254	-1.18965	-1.19117
hsa-miR-509-5p	UACUGCAGACAGUGGCAAUCA	2.17805	0.761649	1.16352	0.621393	0.484394	0.999749	-0.174711	0.522959	0.460383	-1.852	1.2798	0.319236	0.91901	-1.96223	1.65904	1.06338	-0.860984	0.26084	-0.899957	-1.15217	1.16692	1.20612	-2.39328	-1.35702	-1.02979	1.59539
hsa-miR-509-5p	UACUGCAGACAGUGGCAAUCA	1.07749	-0.997805	1.06112	1.42402	0.867058	1.64338	0.990142	0.677475	-0.670632	-0.938437	2.41362	-0.358924	0.408283	-0.391885	1.31965	0.7268	-1.70203	1.4453	-0.53927	1.20607	-1.06791	0.334457	-4.22077	-0.787326	-0.965449	2.08624
hsa-miR-509-3p	UGAUUGGUACGUCUGUGGGUAG	-0.57591	0.573233	1.72671	1.1506	-4.53115	0.567183	1.51994	-0.66269	-0.47619	-0.992478	-0.694429	2.22394	-1.54322	1.50281	0.71884	1.67271	0.428899	-0.463587	-1.21818	1.10165	0.531061	-3.9657	1.489	-1.46372	-0.938995	0.853943
hsa-miR-509-3p	UGAUUGGUACGUCUGUGGGUAG	-0.955104	-0.275164	0.606648	0.918486	-2.25341	0.764473	0.551367	-2.7699	-0.445704	-0.965243	-0.1098	0.630504	-1.0175	0.14989	-0.531453	0.549427	1.62659	-1.09672	-0.495034	0.686623	-0.914142	-3.91003	-0.182612	0.268497	0.140295	-0.272875
hsa-miR-509	UGAUUGGUACGUCUGUGGGUAG	0.829077	-0.287459	0.359446	-0.388629	-3.51103	0.565831	1.1327	0.24838	0.391921	-0.916838	0.474033	0.568964	-1.58715	0.64524	-1.0495	0.763715	1.57765	-1.71231	-0.263945	1.34771	-0.277907	-2.94842	0.468332	-0.744559	-0.281214	-0.333494
hsa-miR-508-5p	UACUCCAGAGGGCGUCACUCAUG	0.346955	-0.31292	0.782854	-0.54359	0.473232	-0.467219	0.524946	0.510375	0.675592	0.223076	0.758504	0.152697	0.693043	-0.513577	1.40543	-0.44255	-0.556756	-1.22774	-0.903212	0.229655	0.539012	1.13746	-0.276057	-0.620382	-1.65489	-0.162701
hsa-miR-508	UGAUUGUAGCCUUUUGGAGUAGA	-0.647485	-1.23573	-0.976839	-0.463407	1.31461	-1.22928	-0.204022	-0.314615	-0.595561	-0.203941	-0.793957	1.251	-0.40991	-0.248127	0.678591	0.170924	-0.167574	0.666894	0.686471	0.697946	0.253913	-1.33957	1.21083	0.27116	0.416823	0.306206
hsa-miR-507	UUUUGCACCUUUUGGAGUGAA	-0.47158	0.947617	2.41769	0.406782	1.2096	1.94879	0.752392	0.308925	-0.520824	-0.280243	0.755069	-0.495911	-2.11159	1.17347	0.219318	-0.59293	0.836578	-0.755878	2.366	1.60859	0.351059	-0.389403	1.53315	-0.177013	0.455197	-0.198158
hsa-miR-506	UAAGGCACCCUUCUGAGUAGA	0.815734	1.41488	0.488723	0.4514	0.277298	0.405143	-0.793273	-0.372676	0.274381	0.606461	-0.813252	-0.136685	0.592572	0.871304	0.982693	-0.284634	-0.474442	-0.238305	0.245234	-0.242794	0.281301	-0.350878	0.497503	1.22697	-0.488844	-1.24227
hsa-miR-505*	GGGAGCCAGGAAGUAUUGAUGU	0.237004	0.858555	1.47059	0.298808	-0.774396	-0.738217	-0.209933	-0.259	0.458065	1.18026	1.08395	0.517452	1.1435	-0.273794	-1.07196	-0.376686	1.50103	1.19373	-0.207633	-1.10691	0.426082	-0.446903	0.350871	0.168386	0.712203	0.725854
hsa-miR-505	CGUCAACACUUGCUGGUUUCCU	-0.506189	-0.394896	-0.422807	0.237596	0.65895	0.0680897	1.13539	1.32591	0.242611	1.17573	0.930282	0.32156	0.350786	1.31486	-1.63244	-1.06831	0.574956	-1.08624	0.497148	0.622054	0.216547	-0.329378	-0.336581	0.235527	1.02151	0.475202
hsa-miR-504	GACCCUGGUCUGCACUCUAUC	-0.75719	-0.607175	0.575611	-1.2723	-0.35293	-0.544425	-0.448905	0.44175	0.388691	1.50397	0.205217	-0.779728	-0.761969	0.786285	-1.17595	-0.629685	0.973442	1.5275	0.457117	-1.55949	0.158123	0.37759	-1.44967	-0.748504	1.3109	0.900265
hsa-miR-503	UAGCAGCGGGAACAGUUCUGCAG	0.387779	-0.369048	0.281941	0.24802	-0.478419	0.308506	-0.77282	0.384425	0.236849	-0.122196	0.485154	0.813744	-0.304807	0.762358	0.468299	1.01678	-0.301073	-0.741318	-0.444867	0.418942	-0.432768	0.378408	-0.749119	-0.166062	0.82219	-0.157766
hsa-miR-502-3p	AAUGCACCUGGGCAAGGAUUCA	0.61779	-1.43986	1.19855	0.573696	0.775673	0.86779	0.464803	0.312623	-0.169232	-1.37268	0.492675	-0.96952	-0.580514	-1.11574	1.57553	0.782867	-0.756323	-2.15397	0.223457	0.723619	1.06348	1.53145	-1.33396	-1.17913	-1.27646	-0.290398
hsa-miR-502	AUCCUUGCUAUCUGGGUGCUA	1.16252	1.16474	-0.541167	0.87984	-0.670324	-0.665154	-1.43934	0.283496	-0.321422	-0.531498	0.580472	-0.38569	-0.676025	-0.728592	2.00901	-0.263178	-0.875349	-0.654358	-0.706591	-0.73412	-0.306749	0.279451	-1.10792	0.504322	-3.12637	-0.432005
hsa-miR-501-3p	AAUGCACCCGGGCAAGGAUUCU	-0.69445	0.93989	0.810181	-0.83549	-0.574739	-0.449733	0.82154	0.690327	-0.369095	0.892841	0.352914	-1.13067	0.529199	-0.82401	-1.40502	-1.0702	1.40439	-0.914982	1.72107	-1.26204	0.757423	-0.370829	-1.44582	-1.19203	-0.366747	-0.981138
hsa-miR-501	AAUCCUUUGUCCCUGGGUGAGA	0.431953	0.724814	0.928241	0.261913	0.773271	0.994428	-0.312935	0.126098	-0.426102	1.00386	-1.06524	-0.209339	1.10646	1.41779	0.792545	-0.298246	0.951244	-0.158582	1.14469	1.31612	0.495985	-0.473815	1.09084	1.00602	0.867718	-0.428999
hsa-miR-500*	AUGCACCUGGGCAAGGAUUCUG	-1.13398	1.21351	0.473332	-0.293651	1.67238	1.51081	1.19485	0.450138	-0.440956	0.376693	0.564095	-0.383683	1.04675	1.70515	-0.713162	-0.580739	0.674819	-0.943854	2.34162	1.5167	1.04403	-0.525596	1.56759	-0.139871	0.561193	0.208185
hsa-miR-500	UAAUCCUUGCUACCUGGGUGAGA	-0.806521	0.839195	-1.40163	-0.390424	0.283838	-0.740413	-0.323025	-0.878611	-0.400227	1.6629	-0.459466	0.777981	0.401965	-0.164447	-0.551871	-0.826984	1.33355	0.36269	-0.404422	0.746149	-0.416666	-0.912394	0.738071	0.297469	1.52578	0.495428
hsa-miR-499-3p	AACAUCACAGCAAGUCUGUGCU	-0.420707	-0.330562	-2.0703	-0.791466	-0.947002	-0.799282	2.25335	1.36945	-0.295595	0.243903	-1.0738	-0.268327	-0.176659	0.462226	0.769464	1.28852	0.537576	-2.23763	-1.67968	-0.642988	-5.0222	0.335987	-1.40243	-1.16785	0.587594	0.637985
hsa-miR-499	UUAAGACUUGCAGUGAUGUUU	-0.40913	-0.449552	0.631423	0.915748	0.549316	0.993945	0.266415	-0.770559	0.433217	-0.68719	0.248957	-0.34648	1.39531	1.03238	-0.340681	-0.680843	0.314685	-0.791847	1.28215	0.554035	0.54424	-0.436802	0.37476	0.67722	-0.303466	-0.392929
hsa-miR-498	UUUCAAGCCAGGGGGCGUUUUUC	0.598814	0.73874	0.498605	0.480628	0.3516	0.933199	-0.329421	0.954292	1.0579	0.554121	-0.46165	-0.946108	-0.0941255	-0.179114	0.31369	-1.1899	0.575514	-0.173419	-0.945577	0.397473	0.528373	-0.748542	-0.692722	0.596352	0.43437	0.543609
hsa-miR-497*	CAAACCACACUGUGGUGUUAGA	-0.566763	0.55361	0.220873	0.63449	0.415266	0.686996	-0.667761	-0.323509	0.192322	-0.696039	-1.25534	0.69391	0.848262	0.795813	-0.562173	-0.403247	1.1444	0.23362	-0.463219	-0.468584	0.241609	0.399063	1.11054	0.567094	1.70026	-0.68209
hsa-miR-497	CAGCAGCACACUGUGGUUUGU	0.463757	-1.07496	0.50763	-2.72597	-0.200554	-0.633662	2.65069	0.351285	0.449396	-0.565592	-1.52358	0.46367	-0.586255	1.32373	-0.662056	-0.5609	-1.88739	-1.96571	-0.471195	0.81529	-0.236588	-0.487019	0.872735	-1.44711	-0.749478	-0.345694
hsa-miR-496	UGAGUAUUACAUGGCCAAUCUC	0.449121	-0.300983	-0.349477	-1.73381	-0.669529	0.320819	-0.885766	1.02943	-0.239334	-1.12378	-5.18818	1.17754	-2.22781	-1.78602	-0.589393	0.703954	0.508874	-0.416793	0.655678	0.225525	-0.42358	1.44931	1.03549	-0.779163	-0.907781	-0.408878
hsa-miR-495	AAACAAACAUGGUGCACUUCUU	-0.725462	0.270788	-1.05522	1.36667	-1.16743	1.01287	-0.717779	-1.63568	0.597372	0.558924	-0.372691	0.565991	-0.615332	-1.09782	1.48775	-0.524752	-2.20598	0.793002	-1.37391	-1.47855	0.993853	-1.06577	-0.649988	0.592296	-1.32206	0.20538
hsa-miR-494	UGAAACAUACACGGGAAACCU	1.46386	0.629587	-0.828218	1.14389	-0.674687	-1.03599	-0.666088	-1.89265	1.99816	-0.88084	0.518112	-1.10525	-1.4542	-1.012	1.62864	-0.387434	-0.66792	-1.57068	-1.33395	-0.495731	0.531065	-1.40531	-0.97907	-1.02702	-1.43021	-0.910782
hsa-miR-493-3p	UGAAGGUCUACUGUGUGCCAGG	-1.36438	0.92665	0.576147	-0.81948	-1.62438	-1.25883	1.16043	-0.80568	0.472277	1.63679	0.615443	1.43458	1.04873	-1.22964	-0.984109	-0.221759	1.52141	0.202238	-2.0312	-0.938764	-0.442915	0.493826	-0.535738	-0.199158	1.02346	-2.56319
hsa-miR-493	CGAAGGUCUACUGUGUGCCAGG	0.728009	-1.26625	-0.932559	-1.25796	-0.285446	0.184147	-0.373028	-1.28981	-3.24434	-1.83783	-1.31643	0.66097	0.37159	-0.68976	0.668418	2.03638	-0.493599	0.876226	-1.41582	0.459726	-0.830992	1.55935	-0.332673	-1.28056	-1.6825	0.190983
hsa-miR-492	AGGACCUGCGGGACAAGAUUCUU	0.880919	0.604874	0.682696	0.616984	-0.92582	0.344695	1.67456	0.165221	-0.219552	-0.550953	-0.245925	-0.808346	-0.429089	-0.505757	0.460623	0.381577	-0.402075	-0.725365	-0.816273	-0.401402	0.393459	0.607671	-1.28845	-0.5828	-0.897695	-0.605113
hsa-miR-491-3p	CUUAUGCAAGAUUCCCUUCUAC	-0.481725	0.162352	-2.5086	0.600102	-0.385994	-0.297377	1.72492	0.827311	-0.306104	-0.742653	-0.351379	0.736018	0.657856	0.337777	1.00633	1.2965	0.300363	-0.701423	0.487627	0.974119	-0.810397	-1.83203	0.705201	-1.22193	-1.19541	1.03677
hsa-miR-491	AGUGGGGAACCCUUCCAUGAGG	2.57556	-2.98297	1.0328	-1.34053	-0.632741	-2.84447	0.867182	-0.523514	-4.36094	-0.561335	-2.11489	0.599584	-1.8389	-1.09002	0.795326	0.581121	-2.51668	1.68107	-1.80804	-1.85653	1.06031	1.70671	-2.2171	-1.80769	-1.35375	1.18626
hsa-miR-490-5p	CCAUGGAUCUCCAGGUGGGU	0.791995	-2.9184	-1.38254	-1.81959	0.772191	-0.557565	0.283633	0.300018	-0.567151	-0.73359	-2.41421	-1.05276	-2.05833	0.516312	0.727183	0.749149	-0.738987	0.546664	-0.602241	0.693597	-0.744208	0.453121	-0.57653	-0.637613	-0.787963	2.02073
hsa-miR-490	CAACCUGGAGGACUCCAUGCUG	0.624534	-1.17862	-2.4735	-0.568177	-1.59966	-0.93557	1.81414	0.672277	0.918223	-0.965827	1.48128	0.631124	-1.01346	-0.647369	-0.765935	0.965445	0.600029	-1.21938	-0.397321	-0.708318	-0.766898	1.00711	-0.51306	-1.4763	-0.334791	1.27619
hsa-miR-489	GUGACAUCACAUAUACGGCAGC	-1.91148	-1.12298	0.429923	1.78604	-1.02132	0.339911	0.18527	-0.420282	0.617691	-1.31534	-0.86385	-0.290977	0.890397	0.426532	0.860557	-6.06609	-1.30691	-0.670858	-0.609694	-0.52338	-1.22405	-0.30705	-2.27061	0.526646	-0.294302	-0.27514
hsa-miR-488*	CCCAGAUAAUGGCACUCUCAA	-1.11811	0.272765	-0.481202	-0.721381	0.278537	-0.368443	-0.387892	-1.34279	1.1529	-1.52094	0.742421	-0.973895	-0.760628	0.306331	-0.531212	0.170998	-0.267103	0.42158	0.539696	0.451036	-0.212027	0.74234	0.620171	0.0812549	-0.33234	1.12956
hsa-miR-488	UUGAAAGGCUAUUUCUUGGUC	-0.542499	0.781163	0.810147	1.20961	0.499996	0.36545	-0.259689	0.222775	-0.50251	0.751448	0.604189	0.442973	0.709129	0.246291	-1.4682	0.227648	0.834651	-0.298824	1.45771	0.773256	-0.141347	-0.130719	-0.233934	0.694934	1.57831	-0.879378
hsa-miR-487b	AAUCGUACAGGGUCAUCCACUU	-1.37333	-0.454205	1.51993	-0.547296	0.272449	-0.825965	-0.304775	-0.170173	-0.186477	1.2612	-0.835261	-0.861093	-0.189749	2.23788	-1.4904	-0.901737	1.0064	-0.498111	0.764033	0.852618	-0.901582	-0.811891	0.815604	0.279868	0.90221	1.55601
hsa-miR-487	AAUCAUACAGGGACAUCCAGUU	0.753025	-0.472711	0.913404	1.37207	0.321869	1.12649	0.752037	-0.811712	0.569077	0.549577	0.934545	0.412905	1.27199	1.23389	-0.412822	0.548595	-0.620202	-2.04529	0.562552	0.960288	-0.597226	0.941124	1.16137	-0.277727	0.831827	1.81393
hsa-miR-486-3p	CGGGGCAGCUCAGUACAGGAU	0.301339	-0.339041	-0.383111	-1.83929	-0.28115	-0.919444	0.787126	0.2238	0.382975	1.94053	0.751075	0.224529	0.407698	1.19598	0.365443	-0.639362	-1.56734	0.873452	-1.25188	-0.28796	-0.257164	0.904855	1.23505	0.447826	-0.52996	-0.751673
hsa-miR-486	UCCUGUACUGAGCUGCCCCGAG	0.468515	-0.495419	-1.27678	-0.335067	-0.189316	-0.920533	0.161026	-2.01725	-0.209976	-2.06782	-0.415334	0.318814	0.576245	-1.37218	0.715213	0.72553	-1.41552	0.572424	-2.42912	-1.14492	-0.511238	-0.450595	-0.110763	0.307426	-0.755069	1.23185
hsa-miR-485-5p	AGAGGCUGGCCGUGAUGAAUUC	0.324203	-1.99308	0.765996	0.335801	0.670383	0.385621	-0.510816	-0.556682	0.214378	0.242635	-1.38032	1.41801	0.456051	0.886039	-0.560643	0.780512	0.852712	1.23814	0.854312	1.24222	-0.719441	-0.495041	-0.513769	0.924457	-0.544916	-1.081
hsa-miR-485-3p	GUCAUACACGGCUCUCCUCUCU	1.05898	0.51987	1.23339	0.96179	0.557089	0.670583	-1.34221	0.633218	0.727166	-1.45877	-0.814513	-0.201559	-1.05493	0.704627	0.574381	0.576224	-0.776128	-1.68772	-0.634849	0.429329	0.384873	0.642426	-0.326972	1.06634	-0.905052	1.408
hsa-miR-484	UCAGGCUCAGUCCCCUCCCGAU	-0.520495	0.323411	0.713871	0.264294	-0.516426	0.270819	-0.741968	-1.64271	0.789073	0.318712	-0.304106	-1.00909	-0.545517	0.451911	0.838427	-0.336157	-0.977826	0.555323	-0.994567	-0.306708	-1.48724	0.489741	-0.475637	0.62492	-1.4529	0.472379
hsa-miR-483-5p	AAGACGGGAGGAAAGAAGGGAG	0.821138	-1.68054	0.258952	0.532136	-1.17455	-0.847075	-0.301513	-1.36571	0.736083	-0.924269	-0.534446	-2.15825	-0.884451	-1.22443	-1.96335	1.5617	-4.29338	-0.142811	-3.2308	-0.469615	-0.725912	1.95211	-2.32143	-1.96495	-1.06282	-0.93552
hsa-miR-483	UCACUCCUCUCCUCCCGUCUU	-0.438767	-0.981475	-0.867447	-0.625631	0.607066	-1.26741	0.297769	-0.304651	-0.192849	1.51719	0.738242	-1.30953	-0.626299	-0.726894	0.685237	-1.41012	0.597215	-1.88738	1.07208	-0.759416	-1.23359	0.86702	0.631263	0.840945	0.969496	-1.00612
hsa-miR-455-3p	GCAGUCCAUGGGCAUAUACAC	-0.825226	-0.613115	0.234588	-0.374639	-0.114523	0.611639	0.324065	0.650762	0.985399	1.3979	0.846302	0.17727	-0.80905	1.3942	-0.751116	-0.180916	0.828674	-0.252652	0.300899	0.411844	-0.224644	0.244728	0.599484	0.443398	0.971616	0.799776
hsa-miR-455	UAUGUGCCUUUGGACUACAUCG	-1.09763	-0.782422	-0.689064	-1.34934	-2.17933	-0.375272	-1.18812	-0.442225	-0.740342	2.02168	-0.626673	0.685912	-1.59043	-0.953173	-0.490269	-0.849608	0.530433	-1.04291	-0.511219	0.801801	-0.529842	-0.931201	-1.09622	-0.650206	0.83111	0.405009
hsa-miR-454-5p	ACCCUAUCAAUAUUGUCUCUGC	0.661664	0.262351	-0.873264	0.252883	-0.760425	0.436153	0.260155	-1.4071	0.901488	0.18118	0.861176	1.04366	0.173727	-1.39437	-1.1719	0.855187	0.319334	-0.166457	-0.605363	0.895741	0.461426	1.1437	-0.409491	-0.33557	-0.489291	0.171811
hsa-miR-454-3p	UAGUGCAAUAUUGCUUAUAGGGU	-0.54393	0.345199	0.732427	-1.72674	-0.645921	-0.114328	-1.39753	-0.70449	1.42028	0.832258	-0.824784	1.34163	0.514107	-0.843973	-1.84852	0.661844	0.758412	0.549622	-0.238375	-1.4242	1.23132	-0.485991	0.556632	1.87879	1.08795	-1.21989
hsa-miR-452*	CUCAUCUGCAAAGAAGUAAGUG	0.635572	-1.22494	0.433257	0.367077	-0.237876	1.39689	1.78806	3.39849	-0.73333	0.661841	2.14911	-0.458776	1.10236	0.391881	0.63543	-1.99961	0.945118	-1.67076	-0.755287	1.39322	0.528307	0.354279	1.2976	-0.382105	-0.412796	-0.353025
hsa-miR-452	AACUGUUUGCAGAGGAAACUGA	-1.00116	-0.298898	-0.315869	0.955439	0.301619	-0.339429	0.498813	0.966495	-0.208006	0.505028	0.752996	-0.489902	-2.58623	0.612463	-0.831675	-1.30763	-0.533613	-0.987772	0.310339	0.733164	-0.453135	-0.883551	-0.391593	0.764709	-0.67021	1.01877
hsa-miR-451	AAACCGUUACCAUUACUGAGUU	-0.972323	-0.413282	-0.916787	0.978833	1.05486	0.274563	5.63753	0.266087	-0.594934	1.02866	-0.196279	0.41519	-0.960567	0.557552	-0.739318	-0.719296	1.13373	-1.42136	0.706251	0.599714	0.227151	-0.418315	-1.43116	0.847014	0.991176	0.395375
hsa-miR-450b-5p	UUUUGCAAUAUGUUCCUGAAUA	-0.506497	0.468271	0.639028	-0.169028	0.360274	0.607917	-0.319982	-0.463367	-0.13191	0.153815	-0.137064	-1.04818	-0.877723	1.02996	0.237147	-0.356994	1.00395	-0.655588	0.669191	0.386251	-0.463061	0.242175	-0.829625	0.948734	-0.148393	-0.900054
hsa-miR-450b-3p	UUGGGAUCAUUUUGCAUCCAUA	-0.353779	0.971437	-0.737445	-0.761132	-1.03104	-1.36022	-0.106832	0.168174	-0.641121	-0.69644	0.79	-0.518694	0.635753	-1.15493	-0.352991	-3.25784	0.504397	0.38594	1.72193	-0.779895	-0.234783	-0.586189	-0.679124	-0.438551	0.809901	-0.540625
hsa-miR-450	UUUUGCGAUGUGUUCCUAAUAU	0.588447	0.529165	0.49129	0.490602	0.605361	0.360246	-0.342185	0.221107	-0.660918	-0.623909	0.198423	-0.362673	-0.267877	-0.877561	1.08933	0.556873	-0.260464	-0.517058	0.675593	0.687306	-0.608538	0.785816	-0.210533	-0.204002	-0.564452	0.20107
hsa-miR-450	UUUUGCGAUGUGUUCCUAAUAU	0.389861	-1.21998	0.288665	-2.03207	-0.79329	-0.596375	-0.170386	-0.805978	-0.692806	-0.808164	0.52317	0.475373	-0.76158	-0.341553	0.727639	1.05771	-0.909484	1.27833	-1.04592	-2.93922	-0.591065	1.24962	-1.14641	-1.33812	1.67091	0.393143
hsa-miR-449b	AGGCAGUGUAUUGUUAGCUGGC	1.46279	0.846585	-0.43083	-0.710782	-1.11882	-2.6765	0.103438	2.39105	-0.670152	1.70947	0.718073	-0.596368	0.111584	2.28448	0.275749	-0.399382	1.15839	0.599286	1.23428	1.18946	-2.65705	-0.303711	1.14794	-1.07077	2.03039	0.607139
hsa-miR-449	UGGCAGUGUAUUGUUAGCUGGU	1.03274	-0.722442	-0.90703	-0.934502	-0.363857	-2.74499	0.608337	2.29717	0.172192	-1.39063	0.566828	0.39396	-1.09199	1.1028	-0.533483	1.12406	-0.57814	0.847672	0.576865	0.466887	-2.5258	1.04407	0.988458	-1.61051	-0.657229	0.624251
hsa-miR-448	UUGCAUAUGUAGGAUGUCCCAU	0.574007	-0.712236	0.225377	0.336757	0.679241	0.758794	-0.969252	-0.958287	0.4588	-0.480158	-0.491474	-0.185183	-0.0695079	0.589314	0.27247	0.639704	-0.246847	0.554731	0.126225	0.573788	-0.416922	1.09712	-0.198453	-0.509152	-0.579227	0.873454
hsa-miR-433	AUCAUGAUGGGCUCCUCGGUGU	0.420462	0.511641	0.805908	0.849874	1.33544	0.752322	-0.173502	-0.717188	0.184428	-0.718398	0.711928	-2.92398	0.657467	0.586474	-0.340298	-2.58991	0.403035	-3.0664	0.579341	1.04139	0.60251	1.07152	1.27003	0.801387	0.679826	0.817944
hsa-miR-432*	CUGGAUGGCUCCUCCAUGUCU	-0.339463	0.62499	-0.48087	0.728929	0.353635	1.02419	-0.316972	1.32128	0.642694	-0.798208	-0.487795	0.520913	0.687904	-0.314867	0.731572	-0.625372	-0.203492	-0.172002	-0.491918	-0.81916	0.321275	-0.461325	0.513229	0.744168	0.445977	-0.52219
hsa-miR-432	UCUUGGAGUAGGUCAUUGGGUGG	0.600731	0.43657	-0.886495	0.758568	-0.525746	0.222465	-0.663842	-1.17055	0.848756	-0.684955	-0.31546	-0.16534	1.12604	-1.03151	0.786115	-0.522686	-1.55689	0.180938	-0.404783	-1.7398	-0.800307	0.434794	-0.352262	0.418995	-0.491045	0.213911
hsa-miR-432	UCUUGGAGUAGGUCAUUGGGUGG	-0.297585	0.831468	-0.534925	0.244923	-0.0445108	-0.887852	-0.287909	-0.582424	0.450439	0.135113	-0.981691	-0.447212	1.3114	0.146855	0.238989	-0.891446	2.56292	0.348364	0.674711	-0.874162	-0.911102	-0.434478	0.117458	0.349516	1.21554	-0.494436
hsa-miR-431*	CAGGUCGUCUUGCAGGGCUUCU	0.563333	0.427533	0.951449	-0.665254	-1.50237	0.267301	0.2694	0.203633	0.177345	0.449989	-1.70636	-1.63919	-0.398473	-0.704467	-0.953839	0.24703	-2.01457	-0.633768	-0.449307	-0.534786	-0.35143	0.840321	-1.45766	-0.640222	-1.09995	-1.2773
hsa-miR-431	UGUCUUGCAGGCCGUCAUGCA	1.71139	0.419305	1.03081	2.1454	0.638783	0.620923	0.540988	-0.227966	0.751824	-0.181002	0.74518	-1.63448	0.777179	0.797432	1.2011	1.38593	-0.967524	1.11312	-0.544621	0.335643	1.86515	0.88273	-0.189061	0.880671	-0.898846	1.58367
hsa-miR-429	UAAUACUGUCUGGUAAAACCGU	-1.07037	-0.503834	1.41345	-0.194665	-0.451202	-0.792503	-0.701668	0.544254	-0.246894	-0.726149	0.290419	-0.242588	0.964915	0.637726	-0.363126	-0.521541	-0.639449	1.31552	0.535793	0.845837	-3.70839	-0.595265	0.20701	1.27857	0.450524	0.580902
hsa-miR-425-5p	AAUGACACGAUCACUCCCGUUGA	-1.10819	0.947807	1.34809	-0.448117	1.81848	1.46273	0.290631	-0.134806	0.169689	2.13354	-0.891003	0.182124	0.738182	1.33483	0.916432	-0.524392	3.05278	0.343916	1.44147	1.28889	-0.658893	-1.73159	0.493302	1.29538	1.33217	-0.631813
hsa-miR-425	AUCGGGAAUGUCGUGUCCGCCC	-0.807346	-0.431444	-0.977758	-1.12437	-0.491415	-2.29939	-0.267015	-0.550139	0.143117	0.859713	0.462065	0.377503	0.89535	0.555004	-0.660791	-0.72722	0.835019	0.788985	0.321608	-1.0625	-0.701137	0.586399	-0.579388	1.15843	0.534528	0.359391
hsa-miR-424*	CAAAACGUGAGGCGCUGCUAU	-0.403979	0.827937	0.166934	0.347887	0.379888	0.60732	-1.00986	-0.478145	0.16166	0.726424	-0.701144	-0.520724	0.204323	0.816413	-0.173824	0.240402	-0.158292	-0.735971	0.340572	0.762663	-0.417104	-0.653936	-0.590222	1.04566	0.420639	-0.529574
hsa-miR-424	CAGCAGCAAUUCAUGUUUUGAA	-0.307029	0.18755	0.646946	-1.1175	1.08149	0.53726	0.721507	-0.378099	-0.147967	1.22343	-1.10395	0.702333	0.213068	1.89608	-0.323923	0.330403	1.29491	-0.322326	1.09928	0.938249	0.423292	0.230112	1.2921	0.617733	1.70668	-0.372143
hsa-miR-423-5p	UGAGGGGCAGAGAGCGAGACUUU	-0.979083	-1.23034	-0.588476	0.658222	0.298201	-0.608336	-0.0912521	-0.234852	0.568278	0.303021	0.431583	-0.758265	1.06808	0.771952	0.632864	-0.702429	-1.42443	3.39123	-0.948706	-1.25584	-0.764652	-0.35542	0.335472	0.538875	-0.764861	-1.10939
hsa-miR-423	AGCUCGGUCUGAGGCCCCUCAGU	-0.979987	-0.815428	0.574423	-0.972952	-1.05369	-1.12731	-0.895578	-1.13219	0.581867	1.07909	0.334296	-0.759598	0.948269	-0.393541	0.440862	-0.5463	0.859732	0.453978	-0.921717	-0.333417	-0.407992	0.314274	0.37848	1.37419	1.24994	-0.9321
hsa-miR-422a	ACUGGACUUAGGGUCAGAAGGC	0.3505	-0.685297	-1.40409	-2.55477	0.485113	-0.755629	0.89696	0.313224	-0.651124	-0.844266	0.485539	-1.88821	2.03106	0.532044	-0.837071	-0.351367	1.34257	1.64289	0.839955	1.77683	0.971613	-0.260507	-0.249897	-1.25336	1.14414	0.911481
hsa-miR-421	AUCAACAGACAUUAAUUGGGCGC	1.2999	1.90787	-0.281198	0.400661	0.508174	0.672408	0.639061	-1.11472	-2.06898	0.953257	-3.08621	-0.61572	1.23608	0.281095	1.23502	-1.51653	-0.55857	-0.313031	0.367597	0.182108	0.876893	-0.721168	-2.42275	2.02777	-0.548548	-1.09543
hsa-miR-411*	UAUGUAACACGGUCCACUAAC	0.53662	0.669375	-0.624501	0.4342	0.240722	-0.311626	-0.393936	0.674688	0.228715	-1.76194	-0.23776	1.76218	0.757537	-0.541807	0.67361	1.59753	-0.396485	0.507282	-0.329595	-0.179091	0.183047	1.03225	0.648974	-1.37138	-0.853266	0.275522
hsa-miR-411	UAGUAGACCGUAUAGCAUACG	-0.826287	1.02131	1.76375	-0.169078	1.23581	1.05874	-0.295471	0.92798	-0.103782	0.183854	0.228888	-0.542106	-0.324637	1.94515	-0.391989	-0.946359	0.690181	-0.395466	2.19202	0.783745	-0.213528	-1.1822	1.16176	0.815922	0.972403	0.299975
hsa-miR-410	AAUAUAACACAGAUGGCCUGU	0.502718	0.626267	-0.156812	0.195862	-0.281212	0.776584	-0.19027	0.578487	0.450173	-1.76063	-0.381608	-0.677708	0.192591	-0.19116	-0.257495	-0.596122	-0.787862	-0.692385	0.170806	0.80972	-0.312742	-0.480314	0.166413	-0.134955	-0.349672	-1.33505
hsa-miR-409-5p	AGGUUACCCGAGCAACUUUGCAU	1.60934	1.58127	-1.3932	-0.28141	-0.795021	-0.405962	2.3962	0.641487	-0.356096	1.12506	-0.546859	-0.17392	-0.518425	0.616599	-1.07166	0.420894	0.594485	1.42415	0.60868	1.01818	0.872904	1.04311	0.82398	-1.48544	1.37111	0.335158
hsa-miR-409-3p	GAAUGUUGCUCGGUGAACCCCU	-0.813985	1.4866	-0.538549	-1.71314	0.338717	-1.34971	0.755613	0.334075	-0.412695	1.20109	1.17017	0.417662	1.61653	0.251798	-0.662784	0.434446	1.64226	-0.367512	1.20735	0.919725	0.592345	-0.655033	-0.936829	0.319867	1.89031	-0.376491
hsa-miR-384	AUUCCUAGAAAUUGUUCAUA	1.11738	1.08372	0.743878	0.649672	0.520481	0.90719	-0.304142	0.196154	0.538176	-0.311946	-0.544344	-0.338809	-0.154785	-0.393089	0.482877	0.308107	-0.520284	-0.948107	-0.319617	-0.480876	-0.189082	0.38212	-0.32437	0.861849	0.471377	-1.20616
hsa-miR-383	AGAUCAGAAGGUGAUUGUGGCU	0.672946	0.768545	-1.88546	1.42244	0.177174	-0.23034	2.37557	2.39441	-0.281314	-0.454121	0.41595	1.19965	0.144666	0.418856	1.5944	-0.316219	0.467623	0.209648	-0.312664	0.589134	0.937431	-0.889905	0.105654	-1.74302	0.898425	0.730545
hsa-miR-382	GAAGUUGUUCGUGGUGGAUUCG	-1.05969	-1.12003	1.79957	-0.572468	-0.185902	1.07603	2.84041	1.66636	0.179412	1.38423	1.3155	1.00881	-0.369906	1.46007	-0.350419	-0.764495	0.761458	-0.495109	0.930064	1.25484	-0.539341	-1.3789	1.28588	-1.34407	-0.552233	1.57076
hsa-miR-381	UAUACAAGGGCAAGCUCUCUGU	0.549816	1.65403	0.400325	1.12331	0.952383	1.49515	-0.211738	0.995126	0.157569	-0.289096	0.447709	0.746177	0.605094	0.425315	0.979276	-0.229501	1.2874	0.578694	0.731772	-1.12662	-0.361814	-0.303039	-0.192988	1.35971	0.624376	0.249706
hsa-miR-380-5p	UGGUUGACCAUAGAACAUGCGC	-0.772445	-1.03644	-0.891043	0.575518	-0.304174	-1.29506	0.737049	-0.356197	0.362678	-1.22598	1.19547	0.875905	-0.572443	0.950521	-0.695087	0.527369	-1.48554	1.34288	-1.05485	-2.7294	0.813389	-1.13222	0.866919	-1.43948	-1.20892	0.469212
hsa-miR-380-3p	UAUGUAAUAUGGUCCACAUCUU	-0.449088	1.04554	0.906545	1.14804	0.943908	1.21099	0.168016	1.36135	0.846496	-0.874652	0.947073	0.879252	-0.673636	1.20402	0.965864	0.78971	0.904219	0.757187	0.720191	0.610268	0.913693	-0.627275	0.168263	0.922085	0.859211	0.833954
hsa-miR-379*	UAUGUAACAUGGUCCACUAACU	0.331858	-0.411978	0.389233	-0.226905	0.13728	0.626359	0.28232	1.6045	0.20461	0.152466	-0.96504	0.738921	0.823959	-0.692886	0.396958	1.07199	0.781536	0.303881	0.695591	1.15901	-0.660451	0.912441	0.109933	-0.203714	0.376551	0.11079
hsa-miR-379	UGGUAGACUAUGGAACGUAGG	-0.387723	0.712059	0.787147	-0.569883	-0.556515	-0.383508	-0.501708	0.455945	0.196364	0.255089	0.609986	-0.815261	-0.303567	-0.480979	0.176365	-0.625236	-0.678659	-0.695423	0.365575	-0.459118	0.312086	-0.140347	-0.864537	-0.321966	-0.85955	-0.627036
hsa-miR-378	ACUGGACUUGGAGUCAGAAGG	-1.09739	0.398336	1.21358	0.31524	0.983646	-1.0554	1.66391	-0.981924	0.315334	0.479929	0.277358	0.638141	0.473421	0.307374	-0.398092	-0.493881	0.834096	-0.670842	0.887097	0.930253	-2.54886	0.878884	-0.31664	0.185696	0.236566	-0.277166
hsa-miR-377*	AGAGGUUGCCCUUGGUGAAUUC	-1.20871	-1.06229	-1.21518	-1.4303	-0.426947	-1.38426	0.73963	0.449244	-0.155015	-0.494957	-0.897019	-1.33487	-0.668163	-0.998316	0.893731	-1.09459	-0.874992	-0.444443	0.478802	-1.41094	-0.857562	-0.322627	-0.543932	-1.08375	-1.10377	-0.712933
hsa-miR-377	AUCACACAAAGGCAACUUUUGU	0.50731	-0.202213	1.11009	0.251017	0.730703	0.64416	-1.01552	0.423687	0.262515	0.336261	0.685165	1.03234	0.717957	1.09242	0.575188	-0.213204	-0.527478	0.576954	0.652669	0.785576	-0.410019	-0.180843	1.13692	0.83882	-0.432492	-0.202724
hsa-miR-376b	AUCAUAGAGGAAAAUCCAUGUU	0.796671	0.477154	1.04841	0.725803	-0.472595	0.659463	0.534133	0.232585	0.261546	0.433208	0.49948	-1.02523	-0.423845	0.649508	0.646962	-0.9001	-0.721365	-0.788648	-0.731925	0.273319	0.456889	0.53887	-0.877818	0.23334	-1.00804	-0.230024
hsa-miR-376a*	GUAGAUUCUCCUUCUAUGAGUA	1.45883	0.716638	1.28395	-0.586029	0.729758	-0.774186	0.659709	0.40284	0.231272	0.716121	-0.63674	2.73899	0.449711	-0.541095	0.806024	0.950965	0.863488	0.612445	-0.271099	0.844505	0.912669	1.01201	0.32976	0.331358	0.494192	-4.0932
hsa-miR-376a	AUCAUAGAGGAAAAUCCACGU	-0.502911	1.01146	0.504126	0.357201	0.845254	0.988117	1.07727	1.36782	-0.637136	0.244008	0.608657	0.620645	1.14558	-0.748703	0.829465	-0.685471	1.19465	-0.345758	1.80104	-0.749727	1.42867	1.79456	0.320151	0.790431	0.410269	1.31521
hsa-miR-376a	AUCAUAGAGGAAAAUCCACGU	-0.767575	-0.921974	-0.9987	-0.277339	-0.794763	-0.263687	0.61024	0.766425	-0.153688	-2.57203	-0.514577	0.250897	-0.559981	-0.483346	0.958725	-0.828202	-0.417173	-0.60851	-1.853	0.97926	0.796935	-0.390406	-0.371951	-1.92246	0.295497	0.372047
hsa-miR-375	UUUGUUCGUUCGGCUCGCGUGA	1.09368	1.54749	-0.566595	1.67207	-0.355153	1.83072	-0.564755	-1.01604	0.406324	-0.880699	-0.41169	-0.791113	1.08675	-0.475365	1.25072	-1.43623	-1.40126	-0.466455	-0.396546	-0.784174	-0.526543	-1.01228	0.383633	0.336187	-0.636817	0.43248
hsa-miR-374b*	CUUAGCAGGUUGUAUUAUCAUU	1.37005	1.00077	-0.663138	-1.7111	-0.4382	-0.796399	-1.33634	-1.18248	0.391591	-1.50741	-0.809805	1.36842	1.07845	-1.8267	0.576341	1.23948	-0.61189	-0.295605	-0.836313	-0.555954	0.269993	0.673668	0.6349	-0.386608	-1.28391	-0.671071
hsa-miR-374b	AUAUAAUACAACCUGCUAAGUG	-0.421753	0.386407	-1.10507	0.602408	0.305225	-0.580276	-1.18672	-1.40531	0.631206	-0.980056	0.439752	0.67976	0.640444	-1.20375	0.376099	0.545846	-0.524027	-0.806054	0.631451	-0.328655	-0.205352	-0.545191	0.494564	0.348277	-1.3337	-0.709352
hsa-miR-374a*	CUUAUCAGAUUGUAUUGUAAUU	0.298068	0.661574	0.228985	0.303275	-0.167652	-0.100235	-1.10197	0.324643	0.666586	-0.124405	-0.388463	0.713856	1.13978	-0.990352	0.465363	0.231343	0.24835	0.352436	0.356811	-1.04245	0.470724	-0.326769	0.17935	0.197284	0.322502	-1.32205
hsa-miR-373*	ACUCAAAAUGGGGGCGCUUUCC	-0.738937	-1.07307	1.04772	-0.367169	-0.630988	-0.7428	0.271714	-0.366664	-0.610323	-0.756238	0.452507	-0.34513	-0.922053	0.332271	0.521024	0.665418	-0.40929	0.484562	-0.582084	0.348414	-0.574466	0.50812	-0.294748	-1.59266	-0.708634	0.166726
hsa-miR-373	GAAGUGCUUCGAUUUUGGGGUGU	-2.5393	0.461393	0.164854	0.529318	0.300154	-0.0730271	-0.300665	1.36278	-1.12897	0.64327	0.568351	2.11604	-0.400153	1.03676	-1.82301	1.27882	0.198292	0.828506	-0.790585	1.16047	1.33643	-0.644098	0.515962	1.22488	0.414627	0.933797
hsa-miR-372	AAAGUGCUGCGACAUUUGAGCGU	-3.48716	0.222387	0.384671	0.460007	-0.501373	-1.38024	-0.603006	1.17367	-0.673239	1.12586	-0.392404	2.24526	-0.255829	-0.499942	-2.55053	0.898255	-0.638723	-0.257647	-1.32166	1.20346	1.30717	-1.5436	-2.58048	0.672362	-0.694389	0.59607
hsa-miR-371-5p	ACUCAAACUGUGGGGGCACU	0.776841	-0.507168	0.235976	0.412587	-1.32493	-0.266242	0.436806	0.485385	0.90917	0.787863	0.741928	0.396585	-0.423858	-0.515517	0.612732	0.548415	-0.483553	0.551129	-0.686558	-0.877935	-0.360685	0.76479	-0.923397	-1.01344	-1.01889	0.706031
hsa-miR-371	AAGUGCCGCCAUCUUUUGAGUGU	0.70892	1.05119	-1.00372	-0.894937	1.45608	-1.35445	-1.90448	-1.1815	-0.249914	-0.584881	0.888388	1.83846	0.290716	-0.880955	-1.71565	1.61925	0.864808	0.256219	-0.392188	-0.428721	-0.908218	-2.13359	0.704371	1.62541	-0.609485	-0.825526
hsa-miR-370	GCCUGCUGGGGUGGAACCUGG	1.04454	0.79686	-1.26374	0.275585	-1.10003	-0.752683	-0.7414	-0.558104	-1.59918	-1.59523	-1.10812	0.887454	0.518066	-1.5423	1.00213	1.06837	-0.925109	1.7014	-1.38019	-1.10956	-0.271714	1.08948	0.417585	-1.23167	-0.415047	0.159032
hsa-miR-369-5p	AGAUCGACCGUGUUAUAUUCGC	0.313711	-1.48055	-1.4885	0.533668	-0.667802	0.552149	-0.266842	1.01887	0.326965	-2.12106	-0.432639	-0.787082	-0.692282	-0.623667	0.691996	-1.61014	-1.00579	-1.31315	-1.55638	-0.211483	-0.610924	-0.364549	-0.402143	-0.894567	1.05773	0.513932
hsa-miR-369-3p	AAUAAUACAUGGUUGAUCUUU	-0.732276	0.410454	1.19022	0.570215	0.421182	1.03841	-0.124656	-0.329289	0.327676	1.39905	0.372015	0.676095	-0.739576	1.28427	0.554885	0.547295	0.647732	-0.681175	0.754716	0.962514	-0.638289	-0.539451	0.178267	0.718781	-0.606839	0.485353
hsa-miR-367*	ACUGUUGCUAAUAUGCAACUCU	0.929238	1.18451	0.409423	0.29698	-1.17457	0.607935	-0.531868	-0.36342	-0.792015	0.181097	0.500067	0.399009	1.19835	-0.690577	-0.568037	0.492993	-0.325842	-0.448476	0.570072	0.567337	1.16579	-1.37113	-0.330236	0.155861	0.320506	-0.332137
hsa-miR-367	AAUUGCACUUUAGCAAUGGUGA	-1.13281	-0.461686	-0.571258	-0.43103	1.54117	1.17495	-0.979775	0.355913	-0.0976933	1.06573	0.678669	1.89895	-0.869604	-1.07976	0.700336	1.27939	0.915849	0.283978	0.556114	-0.246595	0.593494	-0.895033	0.482803	0.297928	0.632914	0.859017
hsa-miR-365	UAAUGCCCCUAAAAAUCCUUAU	-0.890459	0.619147	-1.57855	-1.32516	-1.27879	-1.34608	2.66235	-1.33087	0.393402	-0.195704	0.55468	-0.566666	0.624803	0.491229	-0.304124	1.57865	1.12136	0.649623	1.03	-0.860092	-0.408443	0.81302	0.645532	-2.44348	-1.2149	-0.724879
hsa-miR-365	UAAUGCCCCUAAAAAUCCUUAU	0.629247	2.71475	-1.71678	1.07707	-0.680778	0.768707	3.62596	-0.507759	0.605176	1.11564	1.18788	-0.342881	0.273648	-0.41142	2.0467	-0.301606	0.578662	-0.266017	0.970984	0.307418	0.886137	0.546213	-0.441111	-1.57804	0.585348	1.00383
hsa-miR-363*	CGGGUGGAUCACGAUGCAAUUU	0.488582	-1.50921	-1.4317	-0.780103	-0.136661	0.440373	0.473446	-0.372726	0.175408	0.297676	-0.777355	-1.9681	0.959636	0.737073	0.435303	-1.12005	-1.68194	0.424248	-0.689977	-1.25034	0.800422	-1.41503	0.897675	-0.52479	-1.29479	0.601043
hsa-miR-363	AAUUGCACGGUAUCCAUCUGUA	0.741347	-0.284844	0.60734	0.679199	1.86773	1.55485	0.153023	0.604922	0.17296	-0.770982	0.931614	0.488923	0.810224	-0.623844	0.668693	1.33738	0.470221	-0.808155	0.331515	-0.752953	0.610454	-1.17599	0.416695	0.380387	0.379322	1.05099
hsa-miR-362-3p	AACACACCUAUUCAAGGAUUCA	-0.402835	-1.44738	-1.40709	-1.2005	-0.401769	2.4965	0.485578	-0.707762	0.896345	0.665515	0.401058	-1.22483	-0.366822	-0.125283	-0.585987	0.470178	-0.696201	-1.16688	-0.318409	1.40568	-0.436122	0.582481	-0.904593	-0.618389	0.664589	0.79908
hsa-miR-362	AAUCCUUGGAACCUAGGUGUGAGU	-0.622282	1.10716	0.791972	-0.385141	-1.0331	0.668274	-0.114642	-0.380774	0.224236	0.339351	0.237041	-1.36614	0.352791	0.783201	-0.444901	-1.38016	-1.60779	-0.967984	0.729471	-1.04173	-1.01419	-0.90639	0.637889	0.24498	-0.840508	0.245432
hsa-miR-361-3p	UCCCCCAGGUGUGAUUCUGAUUU	0.964682	-0.916411	-0.98706	-0.667692	-0.412388	-1.25315	0.92179	0.0619419	0.521965	-1.13848	0.873205	-1.34338	-0.500822	0.921568	1.72641	1.21817	-0.775826	-0.335067	-0.47641	0.70105	-0.875025	1.02487	-2.38471	0.289528	-1.04802	1.32178
hsa-miR-361	UUAUCAGAAUCUCCAGGGGUAC	0.465385	0.706301	0.575275	-0.271989	-0.680708	0.65271	-1.24639	-1.6747	0.407142	-1.15039	-0.791283	1.45872	0.577268	-0.304969	0.798358	0.929078	-0.285444	-0.580294	-0.215603	0.732746	-0.347418	0.675757	0.620604	0.259638	-0.39223	-1.51501
hsa-miR-34c-3p	AAUCACUAACCACACGGCCAGG	0.61193	0.334532	-0.564674	0.264562	-1.56384	0.141754	-0.438502	1.01128	0.300463	0.56213	-2.22757	-0.151372	-0.629329	0.226363	-0.665702	-1.85485	-0.338979	-1.1078	-0.598747	-0.385542	-0.720963	0.457576	0.490917	0.499866	-0.344113	-0.458029
hsa-miR-34c	AGGCAGUGUAGUUAGCUGAUUGC	0.556937	0.682975	-1.56469	-0.750252	-0.273445	-2.1332	1.17691	3.53743	-0.669519	0.323877	0.589939	0.285045	-1.61561	1.11336	-0.64726	-0.204831	1.75077	0.427875	1.40992	-1.21669	-1.53308	1.16451	0.597951	-1.15704	1.16222	0.784093
hsa-miR-34b*	UAGGCAGUGUCAUUAGCUGAUUG	0.286979	-0.744566	-0.936159	-1.26234	-0.273175	-4.05609	-0.577926	2.73583	0.626734	1.19557	0.701855	-0.551033	-2.06396	0.786069	-0.313006	0.516235	1.65441	1.08808	1.77963	-0.751755	-0.587568	1.4559	0.139734	-2.09586	-0.648705	0.464143
hsa-miR-34b	CAAUCACUAACUCCACUGCCAU	0.446144	0.462279	0.787421	-0.192124	-0.303284	0.673917	0.817562	1.2083	0.547615	-0.235434	-0.382764	-1.10758	0.476882	-0.539732	-0.473574	0.409275	0.502839	-0.652926	0.935061	0.916163	-0.762049	0.907235	0.568336	0.188411	0.357538	0.65922
hsa-miR-34a*	CAAUCAGCAAGUAUACUGCCCU	0.129474	0.878692	0.560175	0.658289	0.592343	0.268209	0.619894	-2.21752	1.01621	-2.3685	-1.22344	0.374137	0.0815214	-0.137027	0.70691	-0.945083	0.79739	-0.942699	-0.701442	0.48729	-0.327932	0.558544	-0.391021	1.37603	0.980308	0.646079
hsa-miR-34a	UGGCAGUGUCUUAGCUGGUUGU	0.536759	0.493774	0.583223	-0.753675	-0.908753	-3.09208	1.19	2.82995	-0.327455	0.615913	0.814139	-0.32931	-1.99233	1.32704	0.669518	0.27673	-0.777306	1.53714	1.39354	-0.478363	-2.26492	0.215377	0.217779	-1.87804	0.889002	1.58012
hsa-miR-346	UGUCUGCCCGCAUGCCUGCCUCU	0.537746	0.285038	-1.09267	0.771281	-1.23407	0.365676	-0.785167	0.307684	1.04496	-0.964129	-0.297587	-0.229377	-2.44158	-0.758092	0.55995	-2.59929	-1.33972	-0.363245	-1.36629	-0.868211	0.232657	0.510905	-0.333094	-1.42214	-0.533066	0.487047
hsa-miR-345	GCUGACUCCUAGUCCAGGGCUC	-0.445329	-1.04289	0.544846	0.944984	0.926048	-1.23721	0.274547	-0.26672	0.830623	-0.208631	0.27423	-0.201166	1.10363	-0.808528	-0.662222	1.06729	-0.340322	-0.47365	0.115283	0.409557	-0.821043	1.17492	1.25594	0.952273	-0.613721	-0.795714
hsa-miR-342-5p	AGGGGUGCUAUCUGUGAUUGA	-0.361138	-3.2114	-0.573679	1.03876	0.219078	-2.39633	1.25774	-1.3726	0.138273	-0.294892	0.39728	-1.60978	-0.638675	0.658274	0.532407	0.526586	-1.49655	0.554687	-2.58086	0.440439	-0.223078	1.42509	-0.288416	-0.3293	-1.87388	-1.26182
hsa-miR-342	UCUCACACAGAAAUCGCACCCGU	2.00717	0.614944	0.189444	1.13245	0.218661	-1.02351	-0.471299	-0.920548	0.54441	-2.24797	0.370035	2.0334	-2.50432	-2.07375	2.41366	2.11225	-0.404245	1.08094	-1.13442	2.75711	1.2555	2.03726	-0.720734	-1.8237	-1.22912	1.1326
hsa-miR-340*	UCCGUCUCAGUUACUUUAUAGC	-0.785634	0.469835	0.293617	0.706488	-2.29336	5.16728	-0.718635	0.169802	0.747448	0.562652	-0.48596	0.241188	-0.28657	0.956184	0.555601	0.190699	-0.475149	-0.374644	-0.11267	5.52213	-0.853824	0.746872	0.472907	1.15714	-0.523215	-0.489825
hsa-miR-340	UUAUAAAGCAAUGAGACUGAUU	0.301348	0.525085	0.251645	-0.347052	0.476758	0.666217	1.03159	1.16754	-0.743783	-0.863839	0.508295	0.525703	0.375979	0.801341	0.582575	-0.913528	0.473663	0.812706	1.17456	0.669561	0.670753	-0.732164	1.3201	-0.637129	1.50573	-0.454519
hsa-miR-33b*	CAGUGCCUCGGCAGUGCAGCCC	-0.541251	0.774927	0.726423	-1.09891	1.88913	-0.691874	-1.15598	0.662715	0.687418	-0.539882	-0.356335	1.51077	0.851782	1.04739	-1.17708	1.30737	0.7484	1.01681	0.978112	0.843461	-2.50734	-1.23105	1.69286	2.04039	1.16786	0.571295
hsa-miR-33b	GUGCAUUGCUGUUGCAUUGC	0.965715	0.604279	1.2833	0.461313	-0.538688	0.811085	0.362163	-0.81006	-0.794473	-1.22562	-1.19979	1.05423	0.226882	-0.94165	0.968517	0.41264	-1.36656	-0.804653	-1.4422	-1.15233	-0.62973	1.92216	-0.969142	-1.26298	-1.32801	-0.491868
hsa-miR-33a*	CAAUGUUUCCACAGUGCAUCAC	-0.553592	1.2749	-0.410993	0.353595	1.05633	-0.163754	0.50785	0.449301	0.313539	0.783257	-0.98626	1.10662	-0.426121	0.919405	0.466934	-0.176416	0.920214	0.471295	0.726088	0.679684	-0.460197	-1.6603	-0.687667	1.80937	1.41809	0.835472
hsa-miR-339-3p	UGAGCGCCUCGACGACAGAGCCG	1.41158	0.555881	-0.498203	0.838829	-0.280643	-0.424107	-1.53128	-0.7954	0.623679	-1.88493	0.55609	0.555142	0.319611	-1.56792	1.25138	1.45982	-1.76215	-0.215045	-1.05624	1.65847	0.539639	0.24647	-1.13467	-1.58602	-0.88993	-0.279495
hsa-miR-339	UCCCUGUCCUCCAGGAGCUCACG	-1.01515	-0.638072	0.74397	0.748119	-1.01947	0.188321	0.61028	-0.831038	-0.206687	-0.918409	0.266266	0.478123	-0.183465	-0.890785	0.796502	0.919204	-0.391329	-0.495849	-0.411881	0.729597	-1.01142	1.1508	0.753775	0.315677	-1.13177	0.294934
hsa-miR-338-5p	AACAAUAUCCUGGUGCUGAGUG	1.09842	-0.293823	-0.209983	0.398911	0.296443	0.462627	0.357828	-1.55757	-1.4201	-0.27736	-1.51034	0.854089	-0.775874	-1.83354	-0.609215	-0.998092	-0.621123	-0.895793	-0.245047	0.62977	-0.949013	1.13216	-1.19382	0.443639	-0.82235	-0.79548
hsa-miR-338	UCCAGCAUCAGUGAUUUUGUUG	0.928497	-1.43112	0.180447	-0.572015	-0.74991	-1.07512	-0.661791	-1.14987	1.07712	-2.43264	-1.59465	2.20595	-1.07469	-1.57121	1.59821	0.919791	-0.78765	-2.26004	-2.19982	-0.413551	-0.494924	0.928738	-0.545072	-0.868418	-1.65178	-1.48905
hsa-miR-337-5p	GAACGGCUUCAUACAGGAGUU	0.671387	0.817743	-0.22141	4.32226	-0.159937	-0.432887	1.16417	0.333255	0.795837	-0.555191	0.597527	1.26186	-0.526349	-1.54123	0.477226	0.566946	-0.447919	-0.568692	0.36413	-2.25222	-0.822523	-2.3436	0.305681	-1.15574	0.25837	0.882828
hsa-miR-337	CUCCUAUAUGAUGCCUUUCUUC	1.0243	-0.762814	-1.08829	2.1435	0.404236	0.391546	1.50802	0.870443	0.63131	-1.43723	1.00383	0.527712	-0.827402	0.239513	1.15642	0.634264	-0.1599	-0.310685	-1.90183	0.29392	-0.716898	-2.88988	0.641208	-0.702033	-0.482123	-3.13874
hsa-miR-335*	UUUUUCAUUAUUGCUCCUGACC	0.90821	1.64278	0.863217	0.538259	0.181749	-0.111737	-1.39494	0.705524	-0.342122	0.215587	0.444778	-0.604746	0.737804	0.309349	-0.685232	-0.611564	1.22258	0.409475	0.919514	-0.936013	0.949036	-0.515118	0.557454	1.0193	-0.558002	-0.554005
hsa-miR-335	UCAAGAGCAAUAACGAAAAAUGU	0.23468	0.252121	-0.243962	0.257049	-1.34142	0.749938	-0.548565	0.716441	0.192716	-1.15273	0.447107	-0.534627	0.563369	1.13367	-0.669069	-0.785982	-1.21673	-0.40718	0.592425	0.460881	-0.336976	-0.945076	0.334869	-0.341159	-0.899677	0.308169
hsa-miR-331-5p	CUAGGUAUGGUCCCAGGGAUCC	-0.920941	0.260045	0.877951	0.478063	0.347846	0.482297	-0.33035	-0.996255	-1.62828	-1.57785	-0.573534	0.415797	-0.201924	-0.376316	-0.522591	-0.22164	0.790154	-0.423537	-0.464331	-0.437815	0.224711	0.458755	-0.964687	1.41226	1.23045	-0.986724
hsa-miR-331	GCCCCUGGGCCUAUCCUAGAA	0.28045	0.513456	0.808382	-0.201112	0.661938	0.563727	-0.641648	-0.247808	-0.27374	-0.576969	-0.378437	-0.281201	-0.745016	-1.11472	0.199075	0.326105	-0.534288	0.228547	0.218459	0.37395	-4.08366	0.308706	-0.17147	0.891459	0.45541	0.518585
hsa-miR-330-5p	UCUCUGGGCCUGUGUCUUAGGC	-0.489762	0.366127	-1.06577	-0.746365	-0.292557	-0.877949	0.216319	-0.854967	0.158291	-0.424115	-0.347394	-0.995017	-0.74929	0.443148	-2.16235	1.07228	0.991795	1.37286	-1.37323	-0.390414	-0.400387	-0.915349	-1.57411	-0.104858	-0.945614	0.70582
hsa-miR-330	GCAAAGCACACGGCCUGCAGAGA	-0.406366	0.633173	0.652365	0.245557	0.0859636	0.771102	0.406615	-0.513522	0.503553	0.360343	1.20604	0.44387	0.210738	1.39969	-0.510483	-0.144926	0.312164	-1.46799	1.04371	1.111	0.166434	-0.377421	0.33795	0.214441	0.439821	0.624991
hsa-miR-328	CUGGCCCUCUCUGCCCUUCCGU	-1.16572	-0.311314	0.921707	-0.628607	0.512787	-0.812407	0.386494	-0.582725	0.279067	1.84029	-0.920095	0.820915	-0.758473	0.398486	0.348467	-1.55731	1.30356	0.575773	1.07871	1.15496	-1.13177	0.581528	-8.45417	-0.496978	-0.413054	0.655728
hsa-miR-326	CCUCUGGGCCCUUCCUCCAG	-1.03167	-1.59094	-0.442947	-1.61343	-1.00704	-1.18364	0.451903	-1.63682	-0.607134	-2.84957	-0.693629	-0.265246	-1.81277	-0.469388	-0.504229	1.83771	-0.362593	-0.76021	-2.18513	-0.689582	0.371086	-0.344178	-0.955524	-1.77064	-1.5484	0.273774
hsa-miR-325	CCUAGUAGGUGUCCAGUAAGUGU	0.698411	1.11174	0.498156	0.650888	0.0720468	0.771628	0.167658	1.29565	-0.229957	0.205124	-0.439714	-0.734135	0.345552	0.199493	0.588662	-0.231577	-0.517317	-1.29085	0.146566	-0.674781	-0.435147	-0.40137	-0.898832	1.27686	0.322997	-0.955018
hsa-miR-324-5p	CGCAUCCCCUAGGGCAUUGGUGU	-0.783063	-0.32126	0.274931	-1.80064	-0.128887	-0.757355	0.17526	-0.979696	-0.398113	-0.47925	0.444226	0.340584	0.726187	1.15133	-0.462131	-1.42565	0.952272	0.462439	0.910952	1.13411	-1.57667	0.61985	1.03894	-0.578298	0.442529	-0.43104
hsa-miR-324-3p	ACUGCCCCAGGUGCUGCUGG	-0.466694	0.641499	1.13314	-0.850578	0.396778	0.361497	-0.617925	0.207714	0.822026	1.12142	0.722983	0.457417	0.887052	0.31158	0.762675	0.511898	-0.6432	0.458132	0.648982	0.393041	0.349899	0.494093	0.523513	0.829717	-1.12043	0.351681
hsa-miR-323-5p	AGGUGGUCCGUGGCGCGUUCGC	-1.08432	-1.03123	-1.69095	-1.26994	-1.31821	-1.4876	1.45649	0.379919	0.432181	-0.25698	-0.9111	-0.345163	-0.474204	0.621142	-0.455942	-0.537522	-1.25634	-1.15264	-2.67252	-0.851379	-0.921549	-0.404014	0.723309	-2.55794	-1.71405	-1.00917
hsa-miR-323	CACAUUACACGGUCGACCUCU	-0.567378	0.407955	0.326731	2.59735	0.906014	1.03723	-0.363829	-0.447092	0.190693	0.345467	0.0622269	1.98468	-0.170575	-0.72367	-0.672047	0.403195	1.54103	-2.05423	0.367145	-0.934457	-1.49968	-0.210629	-0.465786	1.37994	-0.399245	-2.68638
hsa-miR-320	AAAAGCUGGGUUGAGAGGGCGA	0.84142	-0.420868	0.537533	-0.0875688	0.556586	0.496717	-0.289727	0.933506	-0.101866	-0.915599	0.443928	0.235552	1.08375	-0.680398	1.27358	0.489934	-1.01661	0.0734609	0.768677	0.598681	-0.387037	0.885853	0.697871	-0.374882	-1.3704	-0.665823
hsa-miR-32*	CAAUUUAGUGUGUGUGAUAUU	-0.389982	-1.73288	-1.09083	-0.169891	0.959382	-0.511324	-1.19852	-0.75441	-1.48659	-1.85784	-0.95582	-0.27472	-1.93493	-1.23997	1.12742	0.332559	-0.881632	-1.28311	-1.16941	-0.257214	-0.358201	0.795166	-1.30677	-1.32702	-1.71863	0.43973
hsa-miR-32	UAUUGCACAUUACUAAGUUGCA	0.399904	-0.497603	-0.601293	0.476773	1.09571	0.989044	-0.426883	1.06648	0.192468	1.1109	0.375421	-0.203128	-0.370193	-0.888335	-0.648148	0.474774	1.21647	-2.00515	0.951831	0.831045	0.859509	-1.45193	0.119565	0.258458	1.35417	-0.552636
hsa-miR-31*	UGCUAUGCCAACAUAUUGCCAU	1.00989	0.717589	0.390029	1.12213	0.209979	1.46149	1.37463	-0.24547	-0.679805	1.42028	0.355365	-1.02233	0.378688	0.605443	0.927288	0.612445	1.20551	-0.275449	-0.364928	0.878401	-3.23375	0.358517	-0.412497	0.180023	0.810698	-3.51817
hsa-miR-31	AGGCAAGAUGCUGGCAUAGCU	0.917487	0.498259	-0.927061	1.94552	-3.07726	-1.06667	1.11657	0.704737	0.135181	-0.864903	0.304747	-2.02717	0.27154	-0.513754	-0.381829	0.218122	-0.745381	-2.07336	-1.27666	0.792944	-0.470224	0.71598	-0.571981	-1.40492	-0.97208	0.395311
hsa-miR-30e-5p	UGUAAACAUCCUUGACUGGAAG	-0.534269	0.679945	-0.409904	-1.61405	1.31831	-0.827917	0.592951	0.574397	1.33659	0.112532	0.773082	1.91223	1.93003	1.17529	0.664819	1.23774	0.501861	0.439254	0.773021	-0.822778	-0.933644	0.956589	1.41605	0.551772	2.54621	2.7804
hsa-miR-30e-3p	CUUUCAGUCGGAUGUUUACAGC	-1.95462	-0.816339	0.518918	-1.61053	-1.08404	1.75723	-1.75321	-1.04143	0.751297	0.937308	0.584212	-1.22768	0.425611	0.462949	-1.64388	-1.9256	0.458111	-1.23837	0.19887	-0.277687	-0.579191	-2.79802	0.166314	-1.12171	-0.586973	-1.37521
hsa-miR-30d*	CUUUCAGUCAGAUGUUUGCUGC	0.664617	0.69477	0.956304	-0.444195	0.925294	1.17689	-1.14796	-0.181024	-0.420913	0.715166	-0.560566	-0.809667	0.865071	0.413344	0.50647	0.242892	0.439568	-0.55917	-0.281652	0.530325	-0.335121	-1.83223	-0.196863	1.22304	0.405331	0.485784
hsa-miR-30d	UGUAAACAUCCCCGACUGGAAG	-0.409208	1.52956	0.282439	1.69086	1.38941	0.526861	0.795142	1.36884	0.753233	-0.622885	0.852393	0.766512	1.03345	0.626973	1.45783	0.0756298	1.4171	-0.207649	0.316831	0.763814	-0.492389	0.346054	0.160363	1.108	1.07178	2.35721
hsa-miR-30c-2*	CUGGGAGAAGGCUGUUUACUCU	-0.614302	-0.288046	-0.662444	-0.666205	-1.21278	-1.72417	-0.710396	-0.707942	0.634994	0.326086	2.15705	-0.409485	1.11282	-0.801754	1.88871	0.439281	-0.637742	0.784465	0.540745	-0.946873	-1.34662	0.299445	-0.412129	0.75967	1.09402	0.919927
hsa-miR-30c-1*	CUGGGAGAGGGUUGUUUACUCC	-1.23109	-0.47651	0.162629	-0.453078	0.544979	-1.52354	0.529801	0.429367	0.549841	0.388091	1.31149	0.262506	0.452133	1.20395	0.476355	1.38933	1.38144	1.40315	1.31955	0.974211	-1.34419	1.13976	1.15055	1.32861	0.745297	1.37631
hsa-miR-30c	UGUAAACAUCCUACACUCUCAGC	-0.617092	0.849742	-0.334126	-0.329631	-0.422303	0.728085	-0.621017	0.669031	0.742815	-0.509069	0.728157	-0.167394	0.323342	-0.552885	-0.574194	-0.443382	-0.696369	0.57313	0.502675	0.66051	0.294374	0.478937	0.559833	0.582525	-0.412843	0.115149
hsa-miR-30c	UGUAAACAUCCUACACUCUCAGC	-0.814511	0.267073	0.266941	0.347788	0.673077	-1.26344	0.379488	0.283549	0.824728	-0.295819	0.592383	1.69595	0.569231	0.598704	0.170377	1.07897	0.928616	-0.858278	0.655399	0.554144	-1.34826	0.818863	0.323522	-0.374954	-0.416284	1.13995
hsa-miR-30b*	CUGGGAGGUGGAUGUUUACUUC	-2.23176	-1.72833	0.140429	-0.441801	-0.0733796	-3.50606	1.07149	-0.658557	0.501864	-0.276638	1.16185	1.00725	-1.36332	-0.459363	0.470448	1.04637	0.65764	1.76432	0.153525	0.509217	-2.94261	1.23706	0.66115	0.31547	-0.785467	2.40828
hsa-miR-30b	UGUAAACAUCCUACACUCAGCU	-1.57687	0.724007	0.624807	0.735042	0.818262	-1.80074	0.471406	0.662625	1.38998	-0.207231	0.526011	1.45046	0.602356	-0.602165	-0.697265	-0.280444	1.12554	-1.50392	0.549181	0.650087	-1.79628	0.35697	1.87826	0.48308	0.903439	1.25852
hsa-miR-30a-5p	UGUAAACAUCCUCGACUGGAAG	-0.930096	0.363033	1.54025	1.17705	0.916752	0.655967	0.902615	0.251358	0.816245	0.279229	0.622659	1.58926	0.27953	1.34552	-0.419732	0.892174	0.539755	-0.619723	0.757044	0.915194	-1.38139	0.365154	0.35559	0.937238	0.697374	2.64967
hsa-miR-30a-3p	CUUUCAGUCGGAUGUUUGCAGC	-0.366926	0.937349	-0.750259	-0.328393	0.837662	0.571267	-1.47359	0.416405	0.0880489	-0.178288	-0.317656	1.06339	0.574068	-1.35259	1.14421	1.12369	0.156439	-0.400944	0.836039	-1.14333	0.311329	-0.88765	-0.670349	-0.508175	-0.504456	0.242214
hsa-miR-302d*	ACUUUAACAUGGAGGCACUUGC	0.412481	0.813895	-0.736721	-1.44956	-0.282561	-0.167379	-1.25155	0.197924	0.399988	0.964573	-0.267291	-2.40352	0.712068	0.976398	-0.607816	0.957937	-0.211079	0.168421	-0.444658	0.864763	-1.53563	-0.642321	0.239629	0.760366	1.42594	0.781102
hsa-miR-302d	UAAGUGCUUCCAUGUUUGAGUGU	-2.07926	1.07229	0.860397	0.300244	0.311698	0.430952	-0.439505	0.646385	-1.02246	1.82784	0.702018	1.34089	1.01171	0.910029	-1.59354	0.505332	2.19512	0.768681	0.736031	0.965985	1.23153	-1.14657	0.678884	1.76365	1.8322	1.18936
hsa-miR-302c*	UUUAACAUGGGGGUACCUGCUG	-0.613014	0.62864	-0.527975	-0.247684	0.540317	-0.648923	-1.01947	-0.601705	0.266668	-1.91145	-0.873958	0.924112	-0.295959	0.242969	-0.266591	1.169	-0.621299	0.324718	-0.672419	0.542641	-1.02361	0.760073	0.608521	-0.678512	-0.403938	0.546301
hsa-miR-302c	UAAGUGCUUCCAUGUUUCAGUGG	-0.384933	0.980247	0.251155	1.02813	-1.08769	-0.248227	-1.11472	-0.12945	-0.478772	1.37299	-0.924434	1.42151	0.751689	1.0543	-0.191865	0.882088	-0.425128	1.01391	-1.21275	1.14742	1.77435	-0.536273	0.65527	1.60419	0.960857	0.731077
hsa-miR-302b*	ACUUUAACAUGGAAGUGCUUUC	-1.03266	0.750344	0.469983	0.226352	0.374646	1.21156	-0.48617	-0.862465	0.976222	0.571932	-0.298503	-1.67074	0.626997	0.865205	-0.439821	-1.31221	-0.974923	0.72656	0.162213	-0.634371	0.733074	-1.32647	0.869396	1.31799	-0.862671	0.556755
hsa-miR-302b	UAAGUGCUUCCAUGUUUUAGUAG	-1.61945	0.511007	-0.269437	0.342419	-0.792292	-0.832845	-1.24743	0.483529	-0.477097	0.566571	-0.513588	1.8399	0.289327	-0.834225	-1.48827	0.695033	-0.948641	0.636328	-1.26055	0.72968	0.920388	-0.991816	0.571676	1.15419	0.838405	0.818536
hsa-miR-302a*	ACUUAAACGUGGAUGUACUUGCU	-0.653771	0.582313	1.36721	0.31274	3.1613	2.52387	0.473378	0.632118	0.634738	0.922416	0.233785	-1.60543	-0.753693	1.46622	-0.729503	-0.64329	0.232838	-0.700945	0.798724	1.13279	0.251919	-0.612679	0.810448	-0.137414	0.68182	0.16868
hsa-miR-302a	UAAGUGCUUCCAUGUUUUGGUGA	-2.67919	-1.25822	-1.45297	-2.00037	-2.22799	-1.21294	-0.396357	0.697985	-0.63501	1.8194	0.749655	-0.626789	0.797968	2.10972	-2.68393	-0.946001	-0.505889	0.221547	-1.62706	-0.547082	1.26868	-2.62183	0.89825	-1.36891	0.753317	0.466325
hsa-miR-301b	CAGUGCAAUGAUAUUGUCAAAGC	-0.204009	0.904156	0.703381	-0.645017	-0.458301	-0.200847	-0.637591	0.521725	0.283854	0.732108	-0.41253	-0.244136	0.920781	-0.950512	-0.626974	-0.247794	0.37057	0.512926	0.724399	-0.909097	0.400115	-0.256093	-1.14336	0.951847	0.419585	-0.398775
hsa-miR-301	CAGUGCAAUAGUAUUGUCAAAGC	-0.400675	-1.1602	-0.598667	-0.516627	-1.3362	-0.420354	-0.925908	-1.55062	0.574042	-0.995592	-0.86116	-0.506425	-0.379197	0.319251	0.557461	0.574043	-1.13663	-0.168235	-1.63975	-1.00081	0.29922	-0.920669	-0.562944	-1.33085	-0.676279	-0.767685
hsa-miR-300	UAUACAAGGGCAGACUCUCUCU	-0.644821	0.810203	0.258148	0.742443	0.29723	0.51647	-0.94995	-1.54295	0.856772	0.941463	-0.216559	1.06182	-0.8431	0.476372	-0.255924	-0.864431	1.74331	0.163235	-0.461511	-0.305794	0.241352	-0.364531	0.945513	1.47329	1.46188	0.385553
hsa-miR-29c*	UGACCGAUUUCUCCUGGUGUUC	-0.664799	0.185282	0.102333	0.679402	0.361995	0.845317	0.570954	0.679497	0.420377	0.579633	-0.236009	0.484749	-0.630644	0.636923	1.17087	0.56641	-0.331811	-0.37558	-0.818353	0.388023	-0.478016	0.493332	-0.441192	1.96763	0.288934	1.10062
hsa-miR-29c	UAGCACCAUUUGAAAUCGGUUA	0.442526	0.226392	1.6906	1.53504	-0.781597	1.63929	1.07236	1.44471	1.06214	-0.258343	-0.457594	1.61845	-0.211414	-0.495342	-0.229623	-1.2202	0.483682	-1.74174	0.289786	-0.878844	-0.32051	-0.794652	1.95201	0.665616	1.14377	-3.08641
hsa-miR-29b-2*	CUGGUUUCACAUGGUGGCUUAG	0.594859	1.20119	0.157711	0.823347	0.375413	-0.338895	-0.227959	1.30015	0.220318	0.376461	-1.46971	-0.762679	0.377379	0.494618	0.243889	1.06929	0.798376	-0.358074	0.204818	-0.271366	-0.849396	0.700958	-0.871599	-0.908167	1.1123	-0.500231
hsa-miR-29b-1*	GCUGGUUUCAUAUGGUGGUUUAGA	-0.29916	-0.212208	0.464733	-0.218304	0.690305	0.266273	0.668696	0.938412	0.363249	1.47872	-1.14724	-1.02198	1.39033	1.90579	-0.665525	1.14375	1.50778	-0.264633	1.42844	0.689896	-0.186964	-0.757285	0.924595	0.304882	1.28292	0.559647
hsa-miR-29b	UAGCACCAUUUGAAAUCAGUGUU	0.367415	-0.25599	-0.570073	-0.127389	0.517605	0.289506	-0.417766	0.525095	0.234874	0.166823	-0.252519	1.43331	-0.33323	0.333671	0.794099	1.32755	0.623353	-0.857609	0.476749	0.904457	-0.309362	0.752508	1.06926	0.380616	0.680328	0.298259
hsa-miR-29b	UAGCACCAUUUGAAAUCAGUGUU	-0.402329	0.294215	0.406322	-0.208449	1.0348	-0.817281	-0.646699	0.27396	-0.110681	-0.715032	-1.2617	0.992584	0.507269	-0.305085	0.434609	0.214071	-0.348707	-0.221575	1.08274	1.07508	-0.320319	-0.329226	1.375	0.43972	-0.0953146	0.328417
hsa-miR-29a*	ACUGAUUUCUUUUGGUGUUCAG	-0.51682	-0.519984	-0.72632	-0.617117	0.181609	-0.287919	0.276704	0.750731	-0.513673	0.911118	-0.38347	-1.06953	-0.841134	0.910635	-1.2324	-0.564504	0.828375	-0.549002	1.33622	0.289429	-0.457394	-0.436221	-1.15513	0.423304	0.715701	-0.31108
hsa-miR-29a	UAGCACCAUCUGAAAUCGGUUA	1.21845	-0.966826	0.536582	-0.963705	-1.30486	1.83894	0.355732	0.705241	1.4881	-0.591786	-0.671708	1.70504	0.418273	-1.51674	-0.542084	-0.289875	1.00388	-1.03002	-0.45632	-0.997409	-0.25797	-0.412916	1.41393	-0.383394	0.833411	-3.19331
hsa-miR-299-5p	UGGUUUACCGUCCCACAUACAU	-1.50355	-3.59642	-1.83763	-3.24788	-1.03271	-1.81464	-0.263156	-0.537142	0.352973	0.433819	-1.1727	-0.469765	-0.908407	0.647336	-0.877145	0.593742	-0.741456	-0.617866	-1.84698	-1.55684	-1.10343	-1.25623	-0.775062	-2.7067	-1.23179	-1.83934
hsa-miR-299-3p	UAUGUGGGAUGGUAAACCGCUU	-0.554912	0.678054	1.01407	-2.76487	0.377512	-1.24398	2.69827	1.50161	-5.28906	1.39719	1.02344	-0.518346	-0.775601	1.20962	-1.18999	-2.36627	2.30141	1.00414	1.39947	1.33841	-1.08056	0.506773	0.25755	-1.06673	0.564815	2.07725
hsa-miR-298	AGCAGAAGCAGGGAGGUUCUCCCA	-1.66105	0.782466	1.01319	-0.923585	-0.22894	1.68029	0.855546	-0.161921	1.5644	-0.544666	0.210036	0.24428	-0.0654121	-0.232644	-1.60172	-0.237885	0.845904	0.35295	-0.547542	-0.251903	0.322189	0.827683	0.293916	0.377644	1.23712	-2.82723
hsa-miR-297	AUGUAUGUGUGCAUGUGCAUG	-0.66914	-0.316693	0.384338	-2.26854	0.642377	0.31646	0.269782	0.872774	-1.80261	0.925506	1.41843	-4.457	-0.626703	0.996035	-1.01932	-1.41353	0.337499	0.0941627	0.468858	0.481741	-0.76737	-0.474183	-0.317805	0.12667	0.638116	0.376867
hsa-miR-296-3p	GAGGGUUGGGUGGAGGCUCUCC	0.637329	-0.276673	0.606219	0.654161	-0.29017	-0.289299	0.257756	-0.337664	-0.254137	-0.542772	0.345669	0.268063	0.490284	0.971602	0.326222	1.47769	-0.467966	0.961819	0.258612	0.699662	0.168287	1.07266	0.508643	1.19405	-0.728045	1.05293
hsa-miR-296	AGGGCCCCCCCUCAAUCCUGU	-0.445395	-1.16633	-0.240287	-0.516511	0.266641	-1.73697	1.0247	-0.876601	0.811809	0.87164	1.06576	-0.202403	1.2982	-1.0879	1.06294	0.238262	-0.506318	1.20787	0.850406	-0.959791	0.873829	1.38762	0.808828	0.953428	-0.195254	-0.884104
hsa-miR-28-3p	CACUAGAUUGUGAGCUCCUGGA	-0.545636	0.990623	-0.658686	-0.554136	-0.28057	0.508157	-0.630124	-4.39317	-0.305832	-0.881181	0.330275	-0.491932	0.594801	0.592801	0.217147	0.228329	-0.565596	-1.53002	-0.637335	0.805881	-0.663219	-0.699352	-0.477463	-0.267752	0.373323	0.317023
hsa-miR-28	AAGGAGCUCACAGUCUAUUGAG	0.711839	-0.845463	1.08942	-1.15836	0.636428	0.712338	-0.754939	-1.0944	1.5977	-0.707395	-1.02217	0.443668	-0.959856	-1.22739	-1.11157	1.04616	-1.48607	-0.576452	-0.677376	-0.848488	0.456952	-0.576591	0.430348	2.29997	0.735324	-0.73735
hsa-miR-27b*	AGAGCUUAGCUGAUUGGUGAAC	0.357693	0.559554	-0.38995	-0.175612	-0.241668	0.233262	0.873556	-0.201537	-0.422037	0.38265	0.0644168	0.524098	-0.562839	0.9709	-1.60246	0.187581	0.183931	0.752142	-0.775882	0.528303	-0.516786	1.10836	1.15044	0.404489	0.970073	0.920203
hsa-miR-27b	UUCACAGUGGCUAAGUUCUGC	0.516373	0.37836	1.42806	0.33002	0.735454	1.19767	1.41745	1.40202	-0.177551	0.876603	1.30291	-0.484054	0.840265	1.10685	0.921889	0.469959	1.06447	0.596768	0.286308	1.33039	0.316869	1.67443	0.297937	1.05869	0.510374	0.966405
hsa-miR-27a*	AGGGCUUAGCUGCUUGUGAGCA	0.973063	0.87572	0.378692	-1.79396	-1.70606	-0.400733	0.576637	0.307632	-0.0823028	1.02828	0.613815	-1.50518	1.2045	-0.922308	1.0865	-1.07495	-2.05717	0.880836	-0.72474	-1.15103	0.298463	0.802349	-0.910544	0.270903	2.87031	-0.706553
hsa-miR-27a	UUCACAGUGGCUAAGUUCCGC	0.945532	0.759612	0.707036	1.07478	0.590519	0.902877	2.33914	0.741979	-0.179334	-0.5891	1.10087	-1.34679	0.450355	0.382431	1.03662	-0.832126	1.12345	1.24252	-0.907609	0.942082	0.766097	2.00327	0.119281	1.37926	-0.347281	0.668354
hsa-miR-26b*	CCUGUUCUCCAUUACUUGGCUC	1.95172	1.867	0.266595	0.943684	0.227374	-0.533949	0.933215	0.165767	-1.62077	-0.739029	-0.960841	0.399044	1.71588	-0.198743	1.39424	-0.753014	-0.934032	-0.141381	-1.30672	0.706621	1.48866	1.6767	-1.1605	-0.76833	0.788698	0.795931
hsa-miR-26b	UUCAAGUAAUUCAGGAUAGGU	0.385471	0.422314	1.90147	1.68953	1.12732	1.89644	-0.0473805	-0.511497	0.340955	0.323258	-0.943399	0.916291	-0.143102	-1.00687	1.50704	0.890934	-0.742748	1.78963	-0.408447	0.203857	0.77764	-1.58772	0.834316	0.370074	0.83033	0.200217
hsa-miR-26a-2*	CCUAUUCUUGAUUACUUGUUUC	-0.436067	1.08929	-0.596288	-0.617107	-1.59551	-0.437353	-1.07067	-0.615178	0.705993	-0.443246	-1.35815	0.387264	0.294429	-1.11577	-0.491447	-0.384968	0.545364	0.157475	-0.180322	-1.62327	0.20475	-0.616685	-0.348281	-2.19348	-0.283677	-0.901579
hsa-miR-26a-1*	CCUAUUCUUGGUUACUUGCACG	-0.961747	0.774798	1.08923	-0.228179	-0.285555	0.904628	-0.36822	-0.217919	-0.247513	1.05976	-0.799992	-1.1204	0.260996	0.405393	-0.436172	-0.219785	0.84922	-0.380087	1.33162	0.920342	-0.883817	-0.365783	-0.139168	-0.730161	0.847607	0.408831
hsa-miR-26a	UUCAAGUAAUCCAGGAUAGGCU	-0.77987	0.731805	2.74806	3.15497	1.56324	2.61902	0.953852	-1.19376	0.832996	1.16992	1.61391	1.44641	0.510116	-0.65568	1.62755	-0.537146	-0.681446	1.03384	0.692844	0.571627	1.9393	-3.67919	1.69665	0.819152	1.01538	1.10532
hsa-miR-26a	UUCAAGUAAUCCAGGAUAGGCU	-1.17064	-0.346761	2.56123	3.21889	1.25621	3.51321	-0.540658	-1.72607	0.49571	0.618843	0.398222	1.46162	-0.431908	3.57015	0.715216	0.472641	-2.00539	0.768532	-1.83203	-0.263299	0.819879	-3.85518	0.806559	1.40997	-1.07457	0.847072
hsa-miR-25*	AGGCGGAGACUUGGGCAAUUG	0.918784	0.983109	1.09187	-1.25363	-0.543749	-0.444485	0.780371	0.470003	1.09114	0.807136	1.10675	-0.565345	0.269571	0.356079	1.23954	-0.715808	-1.8219	0.686286	0.419899	0.349723	1.15083	0.435854	0.95709	-0.786669	-0.537027	0.987345
hsa-miR-25	CAUUGCACUUGUCUCGGUCUGA	-0.681163	-0.301254	-0.316745	0.332209	2.18625	1.09496	-0.541014	-0.439049	-0.500578	0.678247	-0.373043	-0.343462	0.283972	0.531803	-0.372489	0.719836	-0.847191	-1.05745	-0.299291	-1.25111	0.345533	-2.07689	0.411429	0.233795	-0.449346	0.792354
hsa-miR-24-2*	UGCCUACUGAGCUGAAACACAG	0.662852	0.946922	-0.933867	-0.51462	-1.85942	0.431891	0.738199	-0.276555	-0.25682	1.23092	1.08048	-0.916393	0.391264	-1.49072	1.13713	-0.421839	-0.581529	-1.24306	-0.748432	-1.44353	0.404854	1.06254	-0.455867	-0.477341	-0.503766	1.11564
hsa-miR-24	UGGCUCAGUUCAGCAGGAACAG	1.48779	0.859002	-1.41205	0.447389	0.722969	-0.706677	-1.43994	-0.722766	0.794072	0.391024	-0.898454	0.250262	-0.694923	0.30128	1.94867	0.183181	-0.235716	1.64713	0.233688	1.25479	0.124762	1.27823	0.273446	1.7297	0.679342	1.74733
hsa-miR-24	UGGCUCAGUUCAGCAGGAACAG	0.998279	0.440652	0.890175	0.5256	0.973449	-0.174767	-1.36957	-1.42891	1.07813	0.487068	0.910978	-0.678961	-2.19527	0.732616	1.0783	-0.335221	1.11264	1.90934	0.78983	-0.171294	-0.552874	0.45879	-0.469576	1.1582	-0.755576	1.70827
hsa-miR-23b*	UGGGUUCCUGGCAUGCUGAUUU	-0.249071	0.438507	-0.455367	0.942792	0.399828	-0.328718	0.449528	-0.0867852	0.565028	0.570544	0.257714	0.122511	0.414236	1.01731	-0.446399	0.759188	0.503373	0.809193	1.5343	0.662841	0.554456	1.03794	1.15299	1.23293	-0.432535	-0.336719
hsa-miR-23b	AUCACAUUGCCAGGGAUUACC	0.589011	-0.542343	0.830779	-0.426402	0.608197	0.451001	-0.947751	0.746917	-0.262904	-0.568041	-0.744569	1.69191	0.758477	-0.559965	1.07337	1.71606	0.531441	0.917001	-0.557852	0.399426	-1.6921	0.936707	0.724079	0.573296	-0.395865	0.466812
hsa-miR-23a*	GGGGUUCCUGGGGAUGGGAUUU	0.416611	0.323158	1.0187	-0.318351	1.06616	0.948332	-0.195754	-0.514015	0.254256	-0.272206	-0.606997	0.317698	-0.243103	1.04903	-0.403918	0.451786	0.69351	0.528192	0.386702	0.927256	-0.307671	0.600787	-0.0907392	1.23184	-0.399298	-0.461247
hsa-miR-23a	AUCACAUUGCCAGGGAUUUCC	-1.25135	-0.899982	0.628312	0.463289	-0.213028	-0.971408	-0.293208	0.74404	0.195197	-0.738529	-0.819086	0.850582	-0.233182	-0.17885	-0.509169	-0.535187	-1.08743	0.866284	-0.847515	-0.143259	-1.55308	-0.729054	0.188612	-0.45758	-0.760475	-0.237783
hsa-miR-224	CAAGUCACUAGUGGUUCCGUU	0.422454	0.991792	-1.58788	0.840794	0.489211	-0.278417	0.29239	0.216435	0.277291	0.532413	1.73957	0.306802	-1.07456	0.526589	-0.375612	-1.07281	1.1363	-1.99985	1.15227	0.402112	-0.424834	0.882494	1.19558	0.769125	-0.227369	-0.258803
hsa-miR-223*	CGUGUAUUUGACAAGCUGAGUU	0.239285	0.694438	-0.300716	-0.63022	-0.441886	-0.625707	0.414776	0.533316	-0.886418	0.585597	-0.954836	-3.63422	0.452023	0.488599	-1.69061	-0.304571	0.828299	-0.230397	1.99689	-0.742373	0.313458	-1.48051	-0.955018	-0.991034	-0.140424	-0.464091
hsa-miR-223	UGUCAGUUUGUCAAAUACCCCA	-0.525668	0.715559	-0.755942	-2.33163	-1.32415	-1.78297	-1.30289	0.540036	0.565504	1.90812	0.602154	1.52038	0.792389	0.959751	-0.503667	0.992751	-0.615711	1.60796	-1.01777	-0.936348	-0.724579	0.773427	2.26695	0.483952	0.743242	-0.103554
hsa-miR-222*	CUCAGUAGCCAGUGUAGAUCCU	-0.436018	-1.15835	0.188287	0.258083	2.29335	0.368873	-1.35517	0.182293	0.941226	-1.85442	-0.892715	0.327806	0.294476	-0.381277	0.755142	1.13391	-2.1517	-1.67869	-0.635132	0.727246	-1.07352	-0.700427	-0.79174	-0.63991	-0.884145	2.17126
hsa-miR-222	AGCUACAUCUGGCUACUGGGU	-0.620097	0.296307	-0.907971	0.373349	-0.635651	0.138467	-1.20899	0.560145	-0.851137	1.39589	0.492125	0.569936	-0.23606	1.01732	-0.307098	0.149675	-0.920415	-0.693073	0.548143	0.846928	-0.241099	-0.53797	0.539193	-0.916945	0.444113	-2.04669
hsa-miR-221*	ACCUGGCAUACAAUGUAGAUUU	0.472553	0.516111	-1.88681	-0.493525	-1.03766	-1.02681	2.61852	0.94251	-0.852697	-0.803455	1.48487	-2.16291	1.99167	-0.427481	0.819599	0.849559	-1.31729	-1.55201	1.0278	0.571718	-1.39888	1.03465	0.547268	-0.677658	0.647669	1.35725
hsa-miR-221	AGCUACAUUGUCUGCUGGGUUUC	-0.867212	0.748125	0.772801	0.145607	1.61634	0.911691	-1.0037	1.30955	-1.3962	0.785644	-0.885888	0.364549	-0.381252	1.81194	-0.69494	0.379116	1.68242	-1.07678	1.65647	1.58185	-0.732986	-0.775023	0.773226	0.26862	0.902552	-2.13318
hsa-miR-22*	AGUUCUUCAGUGGCAAGCUUUA	0.711859	0.648094	1.0761	-0.437315	0.221255	-0.584061	-0.618308	-0.845234	0.866026	0.75949	-0.46282	-0.293858	0.754679	0.665235	0.571633	-0.97667	-0.682882	1.74929	0.910197	-0.421735	-1.17344	0.205462	0.402138	-0.242635	0.661812	0.216715
hsa-miR-22	AAGCUGCCAGUUGAAGAACUGU	-0.661394	-0.255839	0.784767	-0.665389	1.00338	0.315562	0.219652	-0.268424	1.03777	0.259343	1.12719	1.62919	1.48498	0.927092	-0.442754	0.5454	0.323993	1.74111	1.7776	1.10585	-0.23398	-1.51567	1.42872	0.988929	0.635754	0.790248
hsa-miR-219-2-3p	AGAAUUGUGGCUGGACAUCUGU	0.448629	0.587016	1.71024	-1.16944	1.19604	1.22517	0.725399	1.08434	0.250753	1.43956	1.13288	-0.181805	1.29092	0.713576	0.627988	0.81156	0.510612	-1.84757	0.934657	0.739903	-0.504512	-0.811399	1.38261	0.490482	1.0922	0.37561
hsa-miR-219-1-3p	AGAGUUGAGUCUGGACGUCCCG	-0.388707	-0.36937	-2.28191	-0.939655	-0.182677	-1.00854	2.68465	0.847507	-0.396533	-0.937416	-1.15544	0.655637	-0.839871	0.701933	1.14883	0.965172	-0.437881	-0.314783	-0.460714	0.70631	-1.13444	0.81349	1.40608	-1.44319	-0.775032	1.34794
hsa-miR-219	UGAUUGUCCAAACGCAAUUCU	-0.659513	-0.46799	0.548177	-0.689387	1.1852	-0.593399	-0.123198	-0.490637	-0.130361	-0.533338	-0.421063	0.508887	-0.8369	0.400081	0.632066	0.174436	0.332374	0.795991	1.16088	0.965684	1.71066	-0.967472	0.730629	0.211214	-0.579646	0.205908
hsa-miR-219	UGAUUGUCCAAACGCAAUUCU	0.896422	-1.10591	-0.294143	-0.333192	-0.733567	-0.259818	0.702173	-0.605462	0.256108	0.542883	-0.636593	0.526902	-1.85863	-1.28075	0.900882	0.477041	0.6693	0.278144	-0.491611	0.496616	1.02673	-1.6843	-0.969324	-1.00851	-1.00849	-0.203618
hsa-miR-218-2*	CAUGGUUCUGUCAAGCACCGCG	0.394961	0.634229	0.323923	-0.600097	-0.423905	-0.176956	0.111118	2.10178	0.955835	0.433182	-0.63359	0.266	0.559717	-0.450288	-0.431679	0.218282	0.725304	0.71562	-0.484759	1.15856	-1.05495	0.486194	-0.281927	0.689424	-0.604775	-0.28009
hsa-miR-218-1*	AUGGUUCCGUCAAGCACCAUGG	-1.83039	-0.517655	-2.20582	-0.859869	-1.18413	0.722186	-0.977861	-0.439156	1.30792	-2.82036	-1.83297	0.199934	-1.28387	-1.20911	-0.937158	-1.13785	-0.871252	-1.01871	-2.1237	-1.79832	-0.967413	-1.73892	-0.990087	-1.07788	2.20945	-0.680212
hsa-miR-218	UUGUGCUUGAUCUAACCAUGU	0.381142	1.20586	1.07773	0.13902	1.38212	0.452014	-1.10651	1.72462	-1.41492	-2.02834	-1.63384	1.44352	0.531266	0.236722	0.709978	1.36237	-0.547201	0.524594	0.234878	1.11085	-3.22085	0.458074	0.477671	1.14405	-0.442914	0.879987
hsa-miR-218	UUGUGCUUGAUCUAACCAUGU	0.397503	0.597431	1.77702	0.30979	0.625195	1.00114	-0.715667	1.69648	-2.4773	-0.324217	-1.30072	1.97381	-0.469864	0.942562	0.356826	1.14554	-0.440412	0.679686	-0.26074	0.998007	-3.87741	0.82137	-0.465799	1.3686	0.55164	1.03637
hsa-miR-217	UACUGCAUCAGGAACUGAUUGGA	0.948248	0.365443	0.58432	0.922079	0.621571	1.45928	0.352537	-0.941739	-0.812243	-1.44626	0.921564	-0.301374	0.61723	-0.296261	1.45185	0.576242	-1.50452	0.341827	-1.14811	1.25343	-1.86773	0.523731	-0.488861	-1.08063	-0.912284	1.10477
hsa-miR-216	UAAUCUCAGCUGGCAACUGUGA	-0.561254	0.382445	0.230057	0.851587	0.470474	-0.395884	0.337449	-0.971893	0.462331	-0.256576	-0.560635	0.124726	0.363403	0.420068	1.10335	0.326842	-1.16265	-0.497348	0.282337	0.456855	-0.778869	-0.774767	-0.406683	0.166218	-0.75993	0.744474
hsa-miR-215	AUGACCUAUGAAUUGACAGAC	1.02738	0.691407	1.02359	0.553212	-0.35584	1.08141	0.266678	1.60609	0.14899	-1.8567	-0.814873	-0.326029	-2.03754	-1.22863	0.259725	1.46698	-0.776699	-0.772427	-0.560028	0.350415	0.367168	0.948039	-0.858369	-0.434024	-0.711092	0.566931
hsa-miR-214*	UGCCUGUCUACACUUGCUGUGC	-0.503038	1.29749	-0.557355	0.327121	-0.747929	0.321512	1.52605	-0.336088	0.612957	0.732415	2.1141	-0.897026	1.01428	0.485826	0.863374	-0.702385	-0.301972	-1.31585	-0.607271	0.985073	0.427429	1.15024	1.34567	-0.680303	1.21534	-0.540252
hsa-miR-214	ACAGCAGGCACAGACAGGCAGU	1.03701	-0.721947	0.404558	-1.22233	0.245809	-0.359889	0.172658	0.380977	1.57938	-1.05679	-0.495552	-1.13886	-2.9922	-0.709353	-1.70099	-0.480523	-0.854095	-0.462132	0.682989	0.465482	-0.299671	0.754692	0.315667	1.41242	0.878675	-1.33215
hsa-miR-212	UAACAGUCUCCAGUCACGGCC	1.05325	1.54205	-0.505921	1.56073	0.880557	0.500289	0.747438	3.21323	0.664947	-0.656163	0.632654	0.789507	-2.54037	0.41037	-1.20873	-0.732113	-1.68857	-0.683489	-1.89029	0.555551	1.03149	-0.58046	0.0655806	-0.927106	1.01303	1.42824
hsa-miR-211	UUCCCUUUGUCAUCCUUCGCCU	-1.13907	-0.622122	-0.784779	-0.618524	-0.116488	-1.26586	-0.159301	-0.691256	1.26626	-0.601286	-0.660734	1.22308	-0.720474	-0.35873	-0.34648	0.719849	-0.835261	0.330371	-0.828693	-0.917875	-2.34709	-0.276866	0.195088	-0.788667	-1.91721	-1.56075
hsa-miR-210	CUGUGCGUGUGACAGCGGCUGA	-0.346662	0.828708	0.647184	1.11817	1.12562	0.558739	-0.991478	0.685106	0.250791	0.420209	-1.08504	1.33905	1.9958	-0.85603	-0.750544	0.686189	0.394276	1.16373	0.659326	-1.15273	-1.83088	-1.29546	0.580286	3.50781	0.476571	1.3035
hsa-miR-21*	CAACACCAGUCGAUGGGCUGU	0.944338	-0.388087	0.923763	0.816917	-0.554807	1.06762	0.50309	0.241021	1.09472	-0.629754	0.899465	-1.14179	0.646001	0.133164	-1.23384	0.514504	0.559397	-0.315916	-0.972162	-1.12835	0.7249	2.15888	-0.515579	0.186074	0.489172	-2.44262
hsa-miR-21	UAGCUUAUCAGACUGAUGUUG	2.7305	0.819108	0.971854	1.7204	0.218985	0.49901	-2.60152	-1.95029	-2.26606	-1.46595	1.49083	2.19558	1.87656	-0.361096	2.98226	2.52676	-0.478692	1.37551	-1.80184	-0.385966	1.8962	2.05957	0.483498	-0.639827	0.893013	0.515182
hsa-miR-20b*	ACUGUAGUAUGGGCACUUCCAG	0.702744	1.72449	0.889469	-0.96071	-0.130297	0.223268	1.1623	0.779665	0.831765	0.797452	1.12027	1.34653	1.56089	-1.09812	1.0578	-0.66242	-0.663418	0.478449	0.939295	-1.00267	1.13254	1.17642	0.792757	-0.677787	1.23395	1.21265
hsa-miR-20b	CAAAGUGCUCAUAGUGCAGGUAG	-0.344135	1.92371	-0.439804	1.56845	-0.686642	-0.620268	0.435134	0.576225	0.35553	2.10474	1.01492	0.552645	0.351984	1.14112	-1.29385	-0.373563	0.417378	-0.963874	0.268523	1.61781	2.28549	-0.784226	0.534076	1.32556	0.925711	-1.76543
hsa-miR-20a*	ACUGCAUUAUGAGCACUUAAAG	-0.277867	-0.219961	0.935557	0.464725	-1.47277	0.856469	-0.39069	-0.320674	-0.569185	0.75342	0.317032	0.90801	-0.0932368	0.546666	-0.859901	0.503645	-0.391865	-0.522079	-1.30115	0.791143	0.592632	-0.764297	-0.131285	0.813701	-0.729832	0.911626
hsa-miR-20a	UAAAGUGCUUAUAGUGCAGGUAG	0.424073	0.346018	-1.61491	1.37924	-0.407558	-0.679753	-0.306154	0.224015	-0.318566	-1.85293	-0.579787	1.07422	0.244714	-0.627396	0.366415	0.267604	-0.79801	-0.59059	-1.71678	1.19402	1.11461	0.193629	-0.289231	-1.34353	0.429488	-0.712603
hsa-miR-208b	AUAAGACGAACAAAAGGUUUGU	-0.407571	-0.805857	-0.531781	0.852033	0.294926	0.52481	0.476139	-0.347828	0.478119	-0.798675	0.980469	-0.39305	0.894043	0.661538	-1.08847	-0.316837	1.35111	-2.15409	1.11606	1.22007	0.414923	-0.498673	-0.42699	-0.28981	0.967058	-2.11148
hsa-miR-208	AUAAGACGAGCAAAAAGCUUGU	-0.477448	-0.845799	0.62925	1.7226	1.02932	1.60831	0.921298	-0.618009	0.677478	-1.00099	0.906977	2.15163	-0.558538	0.777325	0.281454	1.31222	0.679213	-0.812834	1.50138	1.30723	0.532669	0.578588	0.34061	0.715077	-0.682985	-1.67601
hsa-miR-206	UGGAAUGUAAGGAAGUGUGUGG	-1.20766	0.648887	-0.654583	0.200791	-0.558445	-0.797323	0.922792	0.194799	-3.65277	0.572051	0.937987	1.05296	-0.242808	-1.79754	-0.711895	0.670935	-1.6536	0.759855	1.19632	-1.48875	-1.60431	1.05559	1.25095	-0.440099	-1.24791	0.494902
hsa-miR-205	UCCUUCAUUCCACCGGAGUCUG	-0.148508	1.20878	0.25551	0.256837	0.460245	0.556261	-0.78377	0.628833	-0.130151	-0.696594	-0.578484	-0.578631	0.353794	1.19541	0.436133	-0.434598	-0.874997	-0.355458	0.571938	0.944884	-0.209277	-0.693295	0.950998	0.649829	0.572701	-0.368094
hsa-miR-204	UUCCCUUUGUCAUCCUAUGCCU	-1.29101	0.664099	0.28092	-0.625322	1.57032	-0.481336	0.569279	-0.31472	-0.310621	0.321735	-0.375332	-0.513043	0.583845	1.42362	-0.545927	-0.810468	0.525617	0.174126	1.70807	0.820099	-1.84915	-1.15265	1.31149	0.870489	0.576866	0.543925
hsa-miR-203	GUGAAAUGUUUAGGACCACUAG	-0.749383	-0.721633	1.06958	0.515586	0.707159	0.36168	1.3951	1.16184	0.236661	-0.187937	0.536824	0.571023	-0.360193	0.44295	0.285731	0.21197	0.428023	-1.24704	0.252329	1.07794	-0.677719	1.23794	0.840869	-0.256285	-0.890345	0.286122
hsa-miR-202*	UUCCUAUGCAUAUACUUCUUUG	1.28582	0.983114	-0.322997	0.936317	-0.698616	0.834721	0.60622	0.443361	0.931827	-0.859059	0.856241	-0.600888	-0.423397	-1.62311	1.0469	-0.703689	-0.375927	-1.31833	-0.779127	-0.869751	0.615904	0.101527	-1.08365	-0.271725	-1.70001	-2.03429
hsa-miR-202	AGAGGUAUAGGGCAUGGGAA	1.56068	-0.590296	-1.67443	-0.348347	-1.26487	-0.388387	-0.263469	-0.924465	-0.93447	-1.41486	-2.66851	-0.71994	-0.595738	-1.8347	1.03858	0.663844	-2.37473	2.95626	-1.82378	-0.577467	0.832551	1.47335	-1.25431	-1.74936	-2.1249	0.457715
hsa-miR-200c*	CGUCUUACCCAGCAGUGUUUGG	0.343274	0.396971	-0.817816	-0.486524	0.688421	0.0940377	-0.085869	0.395315	0.486538	-0.662962	-0.62066	-0.214358	0.621418	0.711541	-0.421836	-0.564365	-0.722498	-0.469519	0.757198	0.56665	-0.815603	0.163928	0.499204	0.289088	-0.503688	-0.101287
hsa-miR-200c	UAAUACUGCCGGGUAAUGAUGGA	-0.918906	-0.817422	0.280267	0.329737	-0.932779	-1.12589	-0.378642	0.168498	0.121106	-0.224765	0.851425	1.04492	1.12214	0.749075	-1.14151	0.0898743	0.219228	2.21992	-2.32579	-0.863841	-4.22607	-0.696418	-2.23882	1.68808	1.98422	0.938988
hsa-miR-200b*	CAUCUUACUGGGCAGCAUUGGA	-0.793882	-0.666289	-0.823889	-0.953496	0.264826	0.141981	-0.490759	0.716818	-0.534163	0.739998	-0.751725	-0.855241	0.394385	0.772096	-1.48698	-0.619483	0.531666	-0.462048	0.964305	0.442083	-0.450325	-0.908741	-1.13807	0.549342	0.317538	-0.611752
hsa-miR-200b	UAAUACUGCCUGGUAAUGAUGA	-0.333567	0.422481	2.90848	1.47858	-0.866454	0.535461	-0.783474	-0.458765	0.213379	-1.28217	1.07785	0.195861	0.662695	-0.873705	1.25547	0.867473	-0.71903	1.69355	-2.13926	0.763237	-4.07104	0.774058	-1.48464	2.49713	1.0088	-0.674411
hsa-miR-200a*	CAUCUUACCGGACAGUGCUGGA	-1.04425	1.1113	-0.440839	-0.481871	1.03899	0.387418	-0.374209	-1.43305	-0.115039	1.62282	0.714551	-0.365818	1.55378	-0.149698	0.300793	-1.19283	0.532228	-0.598997	0.875291	0.215107	0.17586	-0.855162	0.232363	1.04666	1.33226	0.291788
hsa-miR-200a	UAACACUGUCUGGUAACGAUGU	-0.626899	1.33292	0.833988	-0.484729	1.01453	0.477791	-0.226951	-1.27781	0.467848	1.15092	-0.321905	-2.03309	1.08655	1.58805	0.508861	-1.65506	-0.504201	-0.413615	1.21026	1.08185	0.747501	-1.38044	1.22041	0.499254	0.62627	0.135931
hsa-miR-19b-2*	AGUUUUGCAGGUUUGCAUUUCA	-0.995165	-0.497219	0.13725	0.756734	0.664077	0.715974	-0.658511	0.253789	0.298878	-0.477385	-0.532077	-0.2916	-0.322434	1.35436	-0.592556	0.454145	0.568606	-0.692121	0.863505	0.702904	0.483008	-0.851356	0.271563	1.19672	-0.724469	0.299968
hsa-miR-19b-1*	AGUUUUGCAGGUUUGCAUCCAGC	0.976261	0.563954	-0.965341	0.517115	0.947185	0.37139	0.38743	-0.640145	-0.781407	-1.71148	1.24135	-1.76894	-3.20035	0.25742	1.16689	0.585866	-0.410282	-0.944885	-1.16281	0.253681	0.909851	0.974518	-0.2309	0.372229	-1.2093	0.520151
hsa-miR-19b	UGUGCAAAUCCAUGCAAAACUGA	0.704273	-0.285872	-0.267394	1.21943	0.120569	-0.583912	-0.827715	0.433765	-0.0758614	-1.26684	-0.908923	2.70422	-0.314737	-1.20182	0.337557	0.384352	0.491297	-0.633978	-1.33825	-0.587856	-0.198662	-0.894553	0.313361	0.425801	-1.06176	0.990179
hsa-miR-19b	UGUGCAAAUCCAUGCAAAACUGA	-0.551284	0.56796	-0.983506	2.07662	0.404719	-0.0670618	0.219153	-0.427931	-0.336362	-0.418314	0.326005	1.84547	0.213151	0.203836	-0.382208	-0.648939	1.41223	0.743704	-0.867902	-1.66989	0.149503	-1.98798	0.265892	1.50696	0.717383	0.645158
hsa-miR-19a*	AGUUUUGCAUAGUUGCACUACA	0.64261	1.30668	-0.711998	0.211438	0.5437	0.850224	-0.895431	1.02238	-0.542078	0.654329	0.571862	-0.972848	0.400696	-1.0328	0.734589	-0.438415	0.386079	-0.658825	1.30198	-0.871299	1.28783	-0.475815	-0.500619	1.53508	-0.83614	0.584192
hsa-miR-19a	UGUGCAAAUCUAUGCAAAACUGA	1.56305	1.25049	0.569572	2.61711	0.839154	0.184802	0.703648	-0.402164	-0.862774	-1.31982	-1.16976	2.43534	-1.01609	0.985086	1.96279	1.15094	0.547344	1.23577	-1.0995	0.676898	1.01528	-1.10824	0.379188	0.727844	0.587376	1.98229
hsa-miR-199b-3p	ACAGUAGUCUGCACAUUGGUUA	1.00667	-1.23674	0.989602	0.6394	1.68966	0.319886	-0.287611	1.82498	0.554936	-2.10327	-1.89251	0.352879	-1.24446	-0.978828	2.80789	1.57196	-1.56321	-2.19845	-2.29411	0.534128	-0.353255	1.58124	-1.76245	-1.43014	-1.98102	1.73073
hsa-miR-199b	CCCAGUGUUUAGACUAUCUGUUC	0.62032	0.528366	1.02054	0.901775	-0.486171	0.588251	-1.59464	-0.258368	0.721412	0.219456	-0.689326	0.90614	-0.462844	-0.497699	0.966625	0.409644	0.47693	0.237781	-0.220471	1.16872	0.534591	0.515927	-0.498999	0.206427	0.710702	-0.651
hsa-miR-199a*	ACAGUAGUCUGCACAUUGGUUA	-0.958371	-0.251637	2.45899	0.533206	-0.336648	0.349243	0.601621	1.9891	-0.0996955	-0.341549	-1.39713	-1.15138	-0.961451	1.1978	-0.558719	-1.0282	0.277367	-2.38356	2.53478	0.883541	-0.90242	-0.596869	2.34186	-1.15876	0.814729	-0.194993
hsa-miR-199a*	ACAGUAGUCUGCACAUUGGUUA	-0.422604	-0.553883	0.332393	0.393403	1.12691	0.566499	-0.320934	1.57348	0.724761	-0.801927	-1.72165	1.28135	0.292713	-0.475627	0.547321	1.5616	0.347399	-2.46214	-0.282582	-1.39536	-1.3794	1.39239	-0.158139	-0.675509	0.375644	1.259
hsa-miR-199a	CCCAGUGUUCAGACUACCUGUUC	0.313118	0.998909	1.50028	0.483942	0.641981	0.80736	-1.68708	0.584748	0.782613	0.773797	1.23	1.52485	0.209911	0.484872	0.967711	0.816078	0.440492	0.969707	0.790859	1.33684	0.594706	0.602284	-0.289529	1.10698	0.856365	1.42527
hsa-miR-199a	CCCAGUGUUCAGACUACCUGUUC	1.14924	1.47042	1.12548	1.62016	0.491935	0.718488	-1.67719	-2.50205	0.801299	1.4332	0.485058	0.75689	-0.47066	0.837298	1.60732	-0.374028	0.550791	2.33565	0.542288	-0.488398	1.15673	-0.887559	-0.537498	1.20395	1.02747	0.484216
hsa-miR-198	GGUCCAGAGGGGAGAUAGGUUC	0.902737	-0.893757	1.23957	0.389792	-0.247149	-2.36122	-0.442372	-0.616284	0.823586	0.0906287	0.305566	-1.23689	-0.345652	0.980095	-0.971718	-1.27707	-0.52541	0.537386	-1.25253	1.50011	-0.806592	-1.30472	-0.253747	0.45642	-0.275029	-0.838146
hsa-miR-197	UUCACCACCUUCUCCACCCAGC	-0.631154	-1.27829	0.501641	0.376497	-0.86066	0.82511	0.631886	-1.05726	0.677828	0.383788	0.476372	0.379129	0.506826	-0.331994	1.02367	1.77504	-0.661234	-2.16033	-1.29068	-0.567898	0.576953	1.41512	-0.331071	-0.608355	-0.667763	0.504357
hsa-miR-196b	UAGGUAGUUUCCUGUUGUUGGG	-0.549001	1.36688	2.0788	-0.148897	0.479233	1.0579	-1.15687	0.429793	0.500254	-0.666661	1.50983	0.578943	0.565891	-0.28688	-0.584109	0.931606	-2.36101	0.213512	0.766067	0.895675	2.60048	0.304577	1.19286	0.226521	0.500673	-0.665356
hsa-miR-196a*	CGGCAACAAGAAACUGCCUGAG	-0.473789	0.612331	-1.14716	-0.628201	-3.50537	-1.20206	2.78819	3.3892	0.221311	-0.914546	0.681808	-0.445388	-1.65005	1.32895	-0.7919	-0.405513	0.64917	-0.506067	1.26107	0.607957	-0.135569	0.438685	0.466648	-1.332	-0.268156	0.99146
hsa-miR-196a	UAGGUAGUUUCAUGUUGUUGGG	-0.843569	0.477164	0.455203	-0.699494	-0.296401	0.536374	-0.7981	1.33604	-0.260154	-0.117912	1.8059	0.746505	0.375071	-0.403319	-1.08745	1.3852	-2.14721	0.489025	0.549667	0.999398	1.24443	0.712517	-0.259153	-0.675444	0.381997	-0.281819
hsa-miR-196a	UAGGUAGUUUCAUGUUGUUGGG	0.371668	0.306853	0.265658	-1.08854	-0.736168	-0.953711	-1.99323	0.110617	-0.615396	-2.43343	-0.800512	1.15699	0.27173	-3.60779	1.50308	1.88277	-2.90341	0.850062	-1.94167	0.243892	0.772173	0.872356	-0.254293	-1.45249	-0.981926	-1.28992
hsa-miR-195*	CCAAUAUUGGCUGUGCUGCUCC	0.593659	0.236784	0.263476	-0.378796	0.50264	0.58011	0.304411	0.543294	0.256494	-0.889532	-0.678691	0.407614	0.711287	0.918924	-0.556554	0.641946	-0.353063	-0.385707	0.414549	-0.705851	-0.207606	-0.279665	0.820895	-0.141082	-0.717437	0.597438
hsa-miR-195	UAGCAGCACAGAAAUAUUGGC	0.570601	-0.259607	0.666569	-1.7001	0.670075	0.461566	1.71404	1.19693	0.602696	0.312327	-1.42787	1.49162	-1.23832	1.13097	-0.5527	0.957701	-0.912212	-0.292927	0.440059	1.12312	0.638858	0.992689	0.31951	-0.337926	0.484456	-1.04006
hsa-miR-194*	CCAGUGGGGCUGCUGUUAUCUG	1.24147	0.541945	1.42401	0.991822	0.799225	0.438559	0.342229	0.273896	-0.824857	0.418971	0.113975	-2.59462	1.63801	-0.882697	0.922861	-1.16355	-0.748996	0.69132	0.404948	0.864811	0.467189	0.286901	-0.347542	1.28048	-0.904758	-0.602461
hsa-miR-194	UGUAACAGCAACUCCAUGUGGA	0.679923	-1.1757	-0.934584	0.488259	-2.03297	0.430848	-0.416439	0.944249	0.504967	-1.18066	-1.08761	-1.34171	-0.778624	-1.99407	-1.79926	-1.29692	-1.65941	-1.63418	-1.73851	-1.05025	-0.976651	-1.37447	-1.76418	-1.43862	-1.4547	-0.629082
hsa-miR-194	UGUAACAGCAACUCCAUGUGGA	1.13827	-1.20199	-0.509107	1.86012	-0.545547	0.663978	0.278595	-0.271012	0.81028	0.745734	0.351201	0.410818	-0.208837	0.440433	-1.10171	0.51749	0.606584	0.669112	-0.879416	-0.990709	0.558371	-0.344698	-0.575909	-0.742881	0.637707	0.53759
hsa-miR-193b*	CGGGGUUUUGAGGGCGAGAUGA	0.678799	0.546044	0.83149	0.83109	-0.179831	-0.148142	0.243808	-0.931363	-0.622891	0.489393	1.06212	0.586455	0.889333	0.589062	0.722759	0.770769	0.510541	1.57102	0.33274	0.892644	0.47777	1.05827	-0.229114	-0.521414	0.560597	1.06891
hsa-miR-193b	AACUGGCCCUCAAAGUCCCGCU	-1.15921	1.10687	-1.62058	-0.37312	-2.29656	-2.45657	4.71985	-0.913113	-0.911528	-1.08252	1.13123	-0.620264	0.885075	0.484855	0.309286	-0.785109	1.68942	-1.82882	0.291472	-0.431137	-0.838006	-0.304457	0.326371	-2.64432	0.649582	2.75619
hsa-miR-193a-5p	UGGGUCUUUGCGGGCGAGAUGA	0.29572	0.639338	-0.587989	-0.825993	0.562992	-0.602724	0.184829	-0.856386	-1.96398	-0.444628	-0.382707	0.649153	0.631096	0.500148	-0.232246	-0.209196	1.51647	1.32451	0.274148	-0.257833	0.855688	0.810322	1.4727	-0.398338	0.98069	-0.567469
hsa-miR-193a	AACUGGCCUACAAAGUCCCAGU	-0.76548	-1.86409	-3.20062	-0.952483	-1.34088	-2.56881	3.98518	-0.318916	-1.32166	-2.39801	0.802069	-0.936266	-1.32419	-0.534867	1.32356	0.775786	-0.154698	-2.74255	-2.54064	0.170424	-1.62026	0.342233	-0.908894	-1.78982	-1.6118	2.14659
hsa-miR-192*	CUGCCAAUUCCAUAGGUCACAG	0.592396	0.834491	0.985025	-0.491298	0.0917186	1.11021	0.659756	0.599248	-1.42815	-0.147047	0.331714	-0.91073	0.448057	0.29487	-0.373803	1.15431	-0.748069	-1.33603	0.72284	0.375233	-0.313848	-0.58219	0.147119	-0.729258	-0.302403	1.08113
hsa-miR-192	CUGACCUAUGAAUUGACAGCC	-0.392651	0.373393	-0.965146	1.03189	-1.73862	0.813062	0.915119	0.747466	0.358721	-1.24518	0.746135	0.231648	-2.0062	-2.49952	0.743831	0.430737	-1.77967	-0.888795	-0.895493	-1.73551	0.690098	0.413175	-0.880835	-1.08384	-1.78979	-0.0793412
hsa-miR-191*	GCUGCGCUUGGAUUUCGUCCCC	-0.750086	0.577295	-0.430563	0.693642	0.536894	-0.409362	-0.803554	-1.301	0.67746	-0.574616	0.485917	0.625659	1.05846	0.634414	0.763206	0.495143	-0.830053	1.21949	-0.289637	-1.05557	0.0750825	0.308833	-0.201001	1.69708	0.441145	0.50579
hsa-miR-191	CAACGGAAUCCCAAAAGCAGCUG	0.609366	0.674872	-1.42887	-3.44212	-1.6779	-0.957506	-0.811185	-0.517224	-0.8238	-1.47513	-0.775267	1.10958	-0.469369	-1.94027	0.752371	1.14	-0.293902	0.158579	-1.57272	-2.22869	-0.281405	0.625252	-1.02004	-1.80555	-1.44718	-1.07259
hsa-miR-190b	UGAUAUGUUUGAUAUUGGGUU	-0.370354	-0.428114	-0.156031	0.437633	-0.266612	0.502743	-0.516214	0.486029	0.120245	-1.85796	-1.15653	0.363126	-0.278061	-0.813138	1.53433	0.224262	-1.63423	-0.517463	-1.08347	-0.42574	-0.534708	0.157421	0.238704	-0.833015	-1.06119	0.354837
hsa-miR-190	UGAUAUGUUUGAUAUAUUAGGU	0.377904	-1.81894	-0.734793	0.334918	-0.690014	-0.272449	-1.39759	-1.01884	1.40877	0.398218	1.18371	0.908775	0.675491	-1.09616	0.672122	0.860693	-1.25247	-0.471541	0.474541	-1.35405	0.369944	0.451731	-0.315825	0.352257	-1.36583	-0.145157
hsa-miR-18b*	UGCCCUAAAUGCCCCUUCUGGC	-0.267448	0.674421	0.0892213	-0.430586	-1.78894	-0.733165	-0.911553	-0.479998	-0.21337	0.915248	0.550303	-0.52348	0.272317	-0.488498	-0.725391	-2.99753	0.522026	0.328565	-0.442507	-0.420605	-0.437262	0.284671	-1.02446	0.387453	-0.369967	-1.23201
hsa-miR-18b	UAAGGUGCAUCUAGUGCAGUUAG	-2.77001	0.362919	-0.652906	1.04964	-1.61316	-0.564257	1.41722	1.04275	-0.285449	-0.32679	0.157693	0.402849	-0.405303	0.809735	-2.13307	-1.11722	0.303237	-1.45409	0.551432	-1.19265	-0.230154	-0.500566	0.864409	-0.192856	-0.485706	-0.250374
hsa-miR-18a*	ACUGCCCUAAGUGCUCCUUCUGG	-0.628521	0.547102	1.12915	0.294439	-0.298626	0.586778	-0.580641	-0.654906	1.09809	1.02098	1.20694	-0.348393	0.385474	1.10157	-0.525208	-1.19684	0.810963	-0.713032	0.850006	0.801077	-0.971644	0.488916	1.19241	1.58307	1.17077	-0.910808
hsa-miR-18a	UAAGGUGCAUCUAGUGCAGAUAG	-1.7361	0.472715	-0.318129	2.32787	-2.80937	1.42918	2.86299	2.20924	0.575504	0.968263	2.23312	2.11879	-0.363122	0.933254	-1.47376	1.56125	0.983725	-1.78589	0.17372	0.779818	1.07327	1.96327	1.21812	0.459428	-0.835765	0.944608
hsa-miR-188-3p	CUCCCACAUGCAGGGUUUGCA	0.504164	-0.580871	-0.418567	0.845573	-0.427649	-0.373091	0.69828	-0.338739	0.421513	-0.926562	-0.495097	-0.852098	-0.498799	-1.45472	1.21786	0.572384	0.36763	0.3647	-0.508374	-1.69628	0.64232	1.15384	-0.483707	-1.15523	-0.299147	0.324558
hsa-miR-188	CAUCCCUUGCAUGGUGGAGGG	-0.845226	0.708422	-1.28194	-0.924124	-0.782701	0.526786	0.184471	0.147636	0.833279	0.438839	1.85652	0.593868	0.961298	-0.559857	0.448485	-0.566905	0.416273	-0.96272	0.345064	-0.364059	-1.14701	-2.55394	0.877165	0.6035	-0.765508	-0.165371
hsa-miR-187*	GGCUACAACACAGGACCCGGGC	1.01321	-1.06076	-0.939522	-0.267249	-1.99461	0.14117	-0.800227	0.950959	-0.977409	-0.283611	-0.686595	-0.487558	-0.742148	-0.56156	-0.421904	0.507318	0.62572	-0.861255	-0.660813	0.784018	-0.539326	0.369681	-1.29416	-1.50564	0.433491	-1.97305
hsa-miR-187	UCGUGUCUUGUGUUGCAGCCGG	0.433569	-3.03165	0.107592	-1.36608	0.661321	-0.504149	-1.14023	-1.01953	-0.250612	-0.927141	-0.86986	0.91122	0.268545	-1.16383	-0.345587	0.985964	-0.395798	-0.300774	0.219748	0.188049	-0.345746	0.74131	0.462865	0.522561	-0.697389	-1.03055
hsa-miR-186*	GCCCAAAGGUGAAUUUUUUGGG	-0.773256	-0.475592	1.44133	-0.147718	0.263889	-0.164404	-0.282747	0.461839	0.240024	0.8111	0.627035	-0.414172	0.826009	1.0164	-1.05167	-0.484941	0.532408	0.219789	1.02589	-0.594219	-0.223255	-0.34832	0.764695	0.630146	-0.348434	-0.894564
hsa-miR-186	CAAAGAAUUCUCCUUUUGGGCU	1.01672	0.560568	-0.42226	-0.950385	-0.594244	0.29427	-0.252084	0.752463	0.297894	1.00875	0.872952	-0.240275	0.503089	0.461384	-1.12855	0.223723	1.52775	-0.970544	0.750491	1.12326	0.607079	0.190446	0.144922	-0.385116	0.982751	-0.559891
hsa-miR-185*	AGGGGCUGGCUUUCCUCUGGUC	-0.305936	-0.292191	0.42135	0.910393	-0.0710704	-0.868889	-0.799075	-1.06644	0.295158	1.29669	1.54179	0.926675	1.39893	0.368852	-0.428425	-0.604013	0.318396	1.46679	0.343662	-0.408381	0.542336	0.715137	0.616395	-0.0686757	1.39952	-0.439682
hsa-miR-185	UGGAGAGAAAGGCAGUUCCUGA	-1.92386	-1.54658	1.26948	1.21997	0.462117	0.256992	0.853637	1.22605	-0.861997	-1.79072	1.01097	-0.575289	-0.981375	0.479831	0.575833	-1.12802	-2.70002	-0.95562	-1.42788	-0.466597	-0.698075	0.382662	-0.626368	-1.6922	-1.10239	1.66213
hsa-miR-184	UGGACGGAGAACUGAUAAGGGU	-1.25235	-3.06224	0.517066	0.0659274	0.435836	-0.413204	0.478812	0.211568	0.178773	0.41398	0.584381	0.600449	1.53839	0.935606	-0.507695	-0.354691	0.992297	1.13476	1.26313	1.12107	-0.432256	0.251074	1.61192	0.129066	0.34842	0.758881
hsa-miR-183*	GUGAAUUACCGAAGGGCCAUAA	-0.563079	-0.613927	0.238459	0.489864	0.38487	1.22744	0.901479	0.185273	0.0991973	1.11389	0.768575	-0.166531	0.933005	0.938441	-0.460914	-0.834459	0.498	-1.02883	1.50335	0.683484	0.337714	-1.16589	0.823114	0.112554	0.723856	-0.497852
hsa-miR-183	UAUGGCACUGGUAGAAUUCACU	0.444915	0.884967	0.6962	0.912956	0.253362	0.215516	2.93209	1.4899	1.07847	0.887544	0.515992	-0.155256	0.724384	-0.378308	-0.322838	-1.13483	0.511004	-0.189254	0.796045	1.71977	0.520827	0.252977	0.577686	-0.529069	0.82576	2.2261
hsa-miR-182*	UGGUUCUAGACUUGCCAACUA	-1.26932	0.529959	-1.4465	0.503967	-1.08385	-0.536841	1.89713	0.146536	1.33546	1.4649	0.941776	0.442646	1.10282	-1.03471	0.736938	-0.579675	0.726123	2.01142	-0.470677	-1.83344	0.431063	1.26139	-0.682786	-1.32893	0.709982	-0.476079
hsa-miR-182	UUUGGCAAUGGUAGAACUCACACU	0.558546	0.912759	0.951356	0.258647	-2.54692	-0.907028	-0.123842	3.04363	0.168292	1.06449	-2.3882	-1.52803	-0.829293	1.03195	0.954525	0.79112	0.167132	0.777589	-0.549611	0.96073	-0.834278	1.01612	-1.55129	-0.785778	-0.704526	1.28553
hsa-miR-181d	AACAUUCAUUGUUGUCGGUGGGU	0.431942	2.03439	1.33401	-0.632135	0.421733	0.470911	-0.634441	-1.72575	0.519781	1.43932	0.835621	0.160566	1.48239	-1.50334	-0.324169	0.212369	1.09572	-0.154438	-0.437916	-0.859041	0.745894	0.651274	0.633582	1.57154	1.34231	-1.05338
hsa-miR-181c*	AACCAUCGACCGUUGAGUGGAC	-0.732351	0.550036	-0.535781	0.975765	-0.357508	0.240829	0.885209	-0.767909	0.646777	0.378087	2.14855	0.981541	0.633773	-1.46102	-0.69093	-0.465971	1.29073	-0.736674	0.370515	0.701364	-0.632233	0.621692	-1.19822	1.07473	0.511481	2.04203
hsa-miR-181c	AACAUUCAACCUGUCGGUGAGU	-1.50189	-1.26492	0.908345	0.866611	-0.796572	-0.112954	-1.01241	-3.60336	0.531871	-0.995414	-0.765825	-0.901682	-1.23298	-0.869605	-0.402445	0.884259	-1.62724	-0.850188	-2.60247	-1.20304	-0.411022	-1.19595	-1.07272	-1.19383	-1.68203	-1.08669
hsa-miR-181b	AACAUUCAUUGCUGUCGGUGGGU	0.90175	0.419447	1.29075	0.708783	1.12386	1.53882	0.909654	0.233863	0.531207	0.635118	1.72769	-0.857081	0.5746	-0.446	0.201805	0.916092	0.387409	-0.891883	0.515513	0.505686	0.231296	1.00816	0.76917	0.498106	-0.956351	0.510801
hsa-miR-181b	AACAUUCAUUGCUGUCGGUGGGU	-0.444273	0.332769	1.83193	1.21471	1.10749	1.03189	1.17911	0.662386	0.171402	1.57531	0.943132	-1.19914	0.161103	0.635385	-0.847926	0.189157	0.466435	-0.841438	0.833808	0.452568	-0.331094	0.160207	0.36328	0.880273	-0.537729	0.52616
hsa-miR-181a-2*	ACCACUGACCGUUGACUGUACC	0.338005	0.907382	1.66782	-0.230107	1.37329	0.651392	-0.257564	0.132607	1.52812	1.03931	0.355083	-0.498096	0.49619	0.183046	1.28677	0.201409	-0.670201	-2.76421	0.654288	0.471029	-0.460023	0.645758	1.18585	1.99373	0.596836	0.707543
hsa-miR-181a	AACAUUCAACGCUGUCGGUGAGU	-0.227317	0.46027	2.80783	0.750318	0.541222	1.23832	-0.387256	-2.2032	0.747021	1.61498	0.452373	-1.04929	0.373435	-0.973309	-0.722446	-0.234792	-0.53374	0.767952	-0.69653	-1.51674	0.367135	0.839203	-0.612207	1.02016	1.36494	-0.935091
hsa-miR-181a	AACAUUCAACGCUGUCGGUGAGU	-0.289466	-0.39052	2.5054	0.942077	0.32737	1.32317	-0.123055	-1.82822	0.295955	0.177562	-0.657205	-0.774379	-0.253018	-1.23548	-0.487619	0.867314	-0.699657	0.407663	-0.794488	-0.31592	-0.306455	0.879342	-0.34338	0.430226	-0.914394	0.38131
hsa-miR-17-5p	CAAAGUGCUUACAGUGCAGGUAG	-0.60073	1.15672	-1.52111	1.14209	-0.550052	-0.886914	-0.622833	-0.325191	-0.250782	0.242449	-0.422609	0.562759	0.301173	-0.431494	-1.1816	0.882737	-0.5836	-1.02303	-0.929071	-0.375017	0.857383	0.472363	-0.733099	0.882961	-0.204942	-1.35854
hsa-miR-17-3p	ACUGCAGUGAAGGCACUUGUAG	0.502189	-3.2458	-1.17713	1.79245	-0.252978	0.600046	0.42786	-1.26621	-5.15524	-1.56336	-0.580663	1.06809	-1.86753	-1.39277	0.328415	2.13193	1.01385	-0.576048	-2.11129	-2.26081	1.90111	2.18343	-0.968355	-2.1506	-1.87848	0.432121
hsa-miR-16-2*	CCAAUAUUACUGUGCUGCUUUA	0.397676	0.78734	-0.333516	-1.38375	-0.121265	-0.490757	0.42004	0.402174	-1.24637	-0.174642	-0.973087	0.588014	0.444166	0.185647	0.31477	0.116219	0.973642	0.247887	0.949797	-0.212349	0.568903	-0.2533	0.539071	-0.849334	1.22389	-0.9247
hsa-miR-16-1*	CCAGUAUUAACUGUGCUGCUGA	-0.440773	-0.337941	0.577014	0.543855	-0.114214	-0.930491	0.197833	-0.366501	0.627927	0.839178	-0.646315	0.748893	-0.639084	0.373227	-1.48949	-1.47214	-0.849808	1.14417	0.176353	-0.268194	-0.823879	-1.52006	-0.225425	-0.212262	0.362078	0.622923
hsa-miR-16	UAGCAGCACGUAAAUAUUGGCG	1.29083	0.359013	-0.990714	-3.13765	-1.01153	-1.10069	2.47908	0.935438	0.57147	-0.740068	-1.21677	-1.12846	-1.0453	-0.341262	-0.416947	-0.343544	-2.26879	-1.79731	-1.14869	-1.30492	0.687558	-0.25972	-1.1993	-1.49449	-0.929407	-1.09501
hsa-miR-16	UAGCAGCACGUAAAUAUUGGCG	-0.575623	-0.542004	0.247136	-3.61907	-0.102243	-2.33027	2.92326	1.27785	0.39714	0.329876	-1.33415	0.587484	-0.705688	0.603883	0.709121	0.348033	-1.29149	-0.504001	0.381163	0.659238	-0.240782	0.48297	0.680879	-2.07885	0.755186	-0.640432
hsa-miR-15b*	CGAAUCAUUAUUUGCUGCUCUA	-1.05315	0.278382	-0.484976	-1.13464	0.271231	-0.463256	0.421583	0.414905	0.319619	0.575486	-0.362378	-0.483579	0.361818	0.569828	-0.469192	1.23129	-0.691145	-0.707575	0.306126	0.33195	-0.681486	-0.522315	-1.21365	0.69702	1.06776	0.345071
hsa-miR-15b	UAGCAGCACAUCAUGGUUUACA	1.26387	0.824964	-0.771634	-1.16921	-0.77308	-0.913853	-2.61462	-0.798356	0.111446	0.494788	-1.49462	-0.166615	-0.732187	-0.578616	1.52985	0.230188	-1.49581	-0.89329	-1.25004	-0.79449	0.461543	0.467804	-0.473595	-0.514511	-0.404285	-1.32944
hsa-miR-15a*	CAGGCCAUAUUGUGCUGCCUCA	-0.707773	0.524927	1.28316	-1.07127	-0.597315	-1.64037	0.281469	0.244898	0.762092	0.375145	-1.22104	0.938554	-0.999652	-0.755854	0.641495	1.69155	1.53173	-0.233805	0.5438	0.995898	-0.857687	2.2886	-0.56694	-1.41281	0.670271	-3.25345
hsa-miR-15a	UAGCAGCACAUAAUGGUUUGUG	0.725105	-0.550437	0.683847	-2.08716	0.567917	-0.237434	2.83254	0.817915	0.730076	-0.186337	-1.55573	1.15602	-1.50629	0.846444	-0.822896	0.726795	-0.645012	-0.396864	-0.199568	0.926127	0.809335	0.609476	0.24471	-0.692933	0.496087	-1.35656
hsa-miR-155*	CUCCUACAUAUUAGCAUUAACA	-0.342729	0.87785	-2.2655	-0.655659	-0.504258	-0.339377	-0.144589	-0.3488	-1.25765	-0.456347	-0.85682	-0.616829	0.516072	0.409226	0.845468	1.11508	0.606128	0.514823	-0.768331	0.220262	-1.25332	-0.208838	0.688785	-0.188086	0.723672	0.19941
hsa-miR-155	UUAAUGCUAAUCGUGAUAGGGGU	0.408132	0.404435	-0.427428	0.893686	0.986261	0.662343	-0.86723	-1.18895	-2.76762	-1.72204	0.409446	0.47483	-2.13598	-1.36931	1.1883	0.120361	-0.506089	-0.870241	-1.55666	-0.246799	-1.78158	-0.34079	-0.84708	-0.666648	-2.03022	-0.431934
hsa-miR-154*	AAUCAUACACGGUUGACCUAUU	-0.261476	0.508641	-0.476677	1.35255	0.800593	1.03834	0.340443	-0.360397	0.584161	0.395012	0.636595	0.491603	1.31668	0.253508	0.793373	-0.454105	1.02687	-0.310472	0.730201	-1.18163	-0.221963	0.777683	0.867734	0.936629	1.07338	-0.199718
hsa-miR-154	UAGGUUAUCCGUGUUGCCUUCG	-3.07806	-1.74698	-0.621768	-1.0124	-0.773107	-0.298864	-1.59848	0.822794	0.381609	-2.80375	-2.53788	0.368663	-1.03002	-0.448843	0.811862	0.911482	-0.737391	-0.678946	-1.32098	-0.470017	-1.11045	0.847697	-0.477644	-1.28541	-1.33117	-0.543738
hsa-miR-153	UUGCAUAGUCACAAAAGUGAUC	0.495402	0.722902	0.286421	0.815656	1.20215	0.405639	-0.648726	-0.236122	0.396487	-0.408256	-0.558972	-1.87084	0.727131	0.604835	1.03198	1.10997	-0.883557	1.59924	0.315011	0.256747	0.39415	0.783191	0.885137	0.606645	0.692591	0.277897
hsa-miR-153	UUGCAUAGUCACAAAAGUGAUC	0.659067	0.542147	0.437241	-0.334468	1.91141	0.830127	-0.680568	-0.188385	0.386797	-0.667835	0.573288	-1.50771	1.54084	-0.309198	0.726491	1.20237	0.65671	0.426706	1.10453	0.50941	0.339944	0.892437	1.35503	0.59385	-0.911063	-0.190209
hsa-miR-152	UCAGUGCAUGACAGAACUUGG	-1.13306	-0.606993	-0.155326	0.751763	-0.220508	0.483338	-1.75825	0.226074	0.13352	-0.266609	0.274972	1.04737	0.579424	0.532203	-1.36852	0.858211	-0.566655	1.10654	-1.02804	-0.315445	-0.495725	-1.70035	0.728619	2.142	0.396387	0.698004
hsa-miR-151-5p	UCGAGGAGCUCACAGUCUAGU	-0.949737	-2.6196	0.105025	0.879473	0.361745	0.60416	-1.2851	-1.02477	1.00391	0.828043	-1.68497	0.391777	-1.20186	-0.405438	-0.588604	-0.51108	0.451619	0.958325	-0.71882	-1.25709	-1.07957	-0.257917	0.265021	0.974985	1.69673	0.484001
hsa-miR-151	CUAGACUGAAGCUCCUUGAGG	-4.63196	-1.65009	-1.429	-0.688632	0.760353	-2.19654	-0.488604	-2.19429	-4.93435	-1.62579	-1.52318	0.240255	-5.31274	-0.297004	0.880483	0.48804	-0.824775	-1.01869	-1.49415	0.293675	-0.177579	0.422825	-2.15221	-1.32727	-1.36627	1.23637
hsa-miR-150*	CUGGUACAGGCCUGGGGGACAG	0.269187	0.680499	-1.03883	1.15666	-0.238796	0.716621	0.357584	0.231686	0.319907	-0.998126	-2.09131	-0.234604	-0.565879	0.270349	0.398433	0.128408	-0.6128	-0.276892	-0.911552	-0.472185	-0.388415	-0.4522	-0.349282	0.460896	-1.15434	0.30339
hsa-miR-150	UCUCCCAACCCUUGUACCAGUG	-0.792525	0.941364	0.411846	-0.842016	1.07268	-1.76654	1.11191	1.17571	-0.177795	1.93742	0.363922	0.793499	-0.288276	0.367529	0.484023	-0.478594	1.75377	-1.15556	1.43237	1.09535	0.864023	0.934488	0.432916	-0.459345	0.302575	-0.200356
hsa-miR-149*	AGGGAGGGACGGGGGCUGUGC	-1.75364	-0.199042	0.436806	0.132646	-1.40167	-2.25394	-0.151722	-0.249924	0.507987	1.12198	0.954666	-0.439134	-1.81073	-0.227723	0.38772	-0.286753	-1.03321	1.2715	-0.45988	-0.601857	1.2086	0.852522	0.421336	-0.79547	-0.528217	-0.677986
hsa-miR-149	UCUGGCUCCGUGUCUUCACUCCC	-0.455994	0.377916	-0.140698	-1.23546	-0.437284	-0.915944	-0.942645	-1.66693	0.889525	-0.868735	0.607555	-0.421902	0.850643	-0.382136	-0.744687	-0.332903	1.06505	-0.636247	0.921598	0.230304	-0.899845	-0.174803	0.802032	0.578774	0.457513	0.446282
hsa-miR-148b*	AAGUUCUGUUAUACACUCAGGC	0.478907	0.459196	2.40879	1.46435	1.17833	2.09719	0.745413	0.717897	0.296589	-0.567896	-3.7457	-2.85952	-1.55676	0.507115	-0.885885	0.999297	0.91978	-0.523461	0.576351	0.859678	-0.377382	1.44298	0.588319	0.555165	-0.412528	1.36228
hsa-miR-148b	UCAGUGCAUCACAGAACUUUGU	-0.659958	0.381087	0.537153	0.691964	0.572257	1.945	-0.908966	-0.516579	-0.186876	-1.58747	1.10186	1.38576	1.54385	0.582872	-0.420788	1.12659	0.411896	1.66258	-0.441671	1.48007	0.297493	-0.946659	1.31796	2.43225	0.768934	1.05477
hsa-miR-148a*	AAAGUUCUGAGACACUCCGACU	-0.684433	0.228903	-0.767986	-0.624501	-0.516539	-0.538838	-1.37712	-5.82358	0.476949	-0.389811	-0.721168	-0.693124	0.44759	-0.615748	-0.595364	-0.534012	-0.503316	-0.728698	-0.783198	0.206868	-0.838902	-0.647254	-0.924964	-0.21684	1.40066	-0.623931
hsa-miR-148a	UCAGUGCACUACAGAACUUUGU	-0.308832	-0.769458	1.76153	0.728389	0.338176	-0.79114	-1.7802	-0.885821	-0.453064	-2.48266	-0.928757	1.31707	-0.75099	-0.848332	-0.627975	1.52261	-0.70437	-0.392255	-1.9701	-0.296498	-0.310326	-0.257731	-0.709895	-0.698146	-0.676834	1.11375
hsa-miR-147b	GUGUGCGGAAAUGCUUCUGCUA	1.7412	-0.445372	0.924553	-1.63725	-0.42404	-1.38636	-0.893515	0.329908	-0.756605	-2.32739	-2.12234	1.98464	0.364927	-1.54121	0.901593	1.36465	-0.373294	0.957686	-1.77158	-0.349399	-1.73736	0.804153	-0.291056	0.304178	-1.20322	0.254103
hsa-miR-147	GUGUGUGGAAAUGCUUCUGC	-0.69571	-2.00267	-3.16369	-1.08912	-2.78343	-2.56142	1.8932	-0.778717	-0.459817	2.13499	2.81149	-1.83218	1.29643	-0.81673	-1.94879	-0.230859	2.17135	0.505981	-1.03344	-0.649099	-1.746	-1.0447	-1.45119	-2.41492	1.31905	-0.259361
hsa-miR-146b-3p	UGCCCUGUGGACUCAGUUCUGG	0.786755	0.319469	0.563442	-1.33836	-1.5049	0.304937	-0.309832	0.296174	0.848191	-0.382196	-0.617354	-2.13605	-0.802537	-1.04309	1.32467	-0.465613	-1.09173	-0.406992	-1.53563	0.571751	-0.830602	1.15298	-0.593459	-0.425729	-1.46251	-1.86059
hsa-miR-146b	UGAGAACUGAAUUCCAUAGGCU	-0.335154	-1.01774	1.30514	0.216662	1.06975	-0.861064	0.282409	0.29451	-2.66106	-1.01266	-0.607949	-0.366535	0.276204	0.522917	-0.47855	1.2598	0.927523	-0.41353	0.781661	1.12648	-0.554395	-1.03599	0.766836	0.196349	0.908105	-0.597236
hsa-miR-146a*	CCUCUGAAAUUCAGUUCUUCAG	-1.28554	-1.85892	-1.79873	-0.142127	-0.786915	0.213535	-0.510006	0.498152	-0.362444	0.0952369	-1.48765	0.592403	-0.453303	0.464444	-0.970123	0.309948	-0.918798	-1.01588	-0.402013	0.789438	-1.13865	-0.515796	-1.1156	-1.51946	-0.553881	-0.453361
hsa-miR-146a	UGAGAACUGAAUUCCAUGGGUU	-0.342854	-0.863202	-0.525617	0.81031	0.338533	0.107627	0.955603	-1.14244	-2.58165	0.194134	1.13101	-0.593185	0.405988	0.908158	1.4867	-0.932796	1.11673	0.33316	0.315324	-0.679424	-0.228607	0.668373	0.390928	0.270195	0.633896	-0.543477
hsa-miR-145*	GGAUUCCUGGAAAUACUGUUCU	0.730751	-1.21786	0.719462	-0.561868	-1.09277	-0.200943	1.38731	-0.815086	-0.902592	-0.494548	0.461973	-3.21722	-0.543957	0.35536	-1.88696	0.299107	0.445443	-2.06004	-0.769038	-1.56441	-1.00927	1.80427	-1.06805	-1.10842	-1.47943	-3.05934
hsa-miR-145	GUCCAGUUUUCCCAGGAAUCCCU	0.590747	1.34017	1.02686	0.972017	0.533341	0.73235	1.08445	-1.72364	-0.361588	-0.223937	-0.309921	0.435858	-0.948557	-3.18128	0.536012	-0.46413	0.908383	-0.546213	0.607447	-3.48712	-0.322562	0.0583535	1.09839	-0.911118	0.581845	-0.226448
hsa-miR-144*	GGAUAUCAUCAUAUACUGUAAG	-0.581492	-1.96501	-0.221152	0.462818	-0.683917	0.648975	-0.0967747	0.473501	-0.920667	-0.943356	-0.817585	1.02265	-2.7901	-1.51503	-0.457877	0.871276	0.561664	-1.61566	-2.31354	-1.35951	0.267451	1.08838	-2.13607	-2.51686	-3.02949	-0.648228
hsa-miR-144	UACAGUAUAGAUGAUGUACU	0.246573	-0.572056	0.94052	-0.769265	-0.545975	-1.09048	0.377178	0.424104	-0.626138	0.614162	-2.03858	1.40668	-0.835358	-0.992347	-2.70748	-0.452519	1.13568	-1.34014	0.241456	5.54782	-0.682449	-0.627105	-0.810959	-0.493147	-0.326655	0.277159
hsa-miR-143*	GGUGCAGUGCUGCAUCUCUGGU	1.27892	0.511095	2.10347	2.78205	-0.47734	0.75517	0.331145	0.783282	0.714283	0.820392	-0.993382	1.01748	-1.11578	0.973453	0.308506	0.971219	-1.23204	-0.409248	-0.73739	0.3558	-0.706261	-0.929703	-0.598094	2.23933	0.756009	-0.556233
hsa-miR-143	UGAGAUGAAGCACUGUAGCUC	0.578896	0.547792	-0.287733	0.662307	-0.176739	-0.801684	-0.270196	0.287083	0.434991	-1.5299	0.337305	0.767036	0.80002	-1.8196	1.25696	0.613756	-1.89646	0.707578	-0.479304	-1.05841	-0.226863	0.94536	0.0788766	-1.17322	-0.972964	1.23662
hsa-miR-142-5p	CAUAAAGUAGAAAGCACUACU	0.743423	-0.14816	0.684821	0.811	1.02878	0.254867	-1.33207	0.259115	0.335781	-1.10889	0.221295	0.891334	-0.873678	-0.528322	1.06371	0.711358	-0.908082	-0.551885	-0.747705	0.33159	0.686745	1.29362	-0.417847	0.539606	-0.79041	-0.404892
hsa-miR-142-3p	UGUAGUGUUUCCUACUUUAUGGA	0.484864	-0.864694	1.17241	0.139959	-0.596779	-0.941879	-0.679852	2.99647	-0.537673	0.208067	-0.997238	0.922263	0.368439	0.580269	0.743628	1.48917	-1.5866	1.23281	-1.02865	-0.177311	-0.348168	0.988207	-0.633876	-1.22686	-0.788961	0.878481
hsa-miR-141*	CAUCUUCCAGUACAGUGUUGGA	2.23126	1.08002	-0.498035	1.14532	1.00547	1.78113	-0.848161	-1.08521	-1.03175	-0.705833	-1.49122	0.955182	0.606117	-1.50347	-1.02122	0.57027	0.190552	0.378275	0.903857	1.01342	0.324379	-1.35222	0.922473	1.06458	-3.66306	0.581787
hsa-miR-141	UAACACUGUCUGGUAAAGAUGG	-0.914959	-0.444695	0.475974	-0.528943	0.985924	-1.05391	-0.50032	-0.439311	0.789085	0.433244	0.373122	-0.892978	0.781475	-0.442484	-0.581578	-0.789566	0.903408	-0.75298	0.578227	1.1242	0.335929	-0.552702	0.915136	-0.166117	-0.927495	-0.588576
hsa-miR-140-3p	UACCACAGGGUAGAACCACGG	-0.593469	0.244807	0.57864	0.338812	0.357959	0.549627	-0.54421	-1.93754	0.913181	-1.63979	-0.524487	-0.311216	0.502482	1.05247	-0.805944	0.608311	-1.06451	-1.04014	-0.481269	0.658436	-0.652521	-0.409159	0.663293	0.723553	-0.739631	0.749756
hsa-miR-140	CAGUGGUUUUACCCUAUGGUAG	0.451091	-0.532766	-0.207925	-0.840104	0.868793	0.0825458	-0.302108	-0.56879	-2.91952	1.36636	0.30763	0.816066	0.369599	1.05144	-1.09795	-0.628705	-0.380798	0.71123	0.741099	0.548828	0.398192	1.10536	1.6108	1.04435	-0.451473	0.356885
hsa-miR-139-3p	UGGAGACGCGGCCCUGUUGGAGU	0.504262	0.935526	-1.3419	-0.660521	-0.487265	-0.793666	0.177022	0.280591	-0.30436	1.15124	0.3655	0.232112	0.235035	0.395467	-0.467556	-0.535133	0.929389	-0.39066	0.888089	-1.09229	0.283837	0.401713	-0.186415	-0.366436	0.938266	-0.848456
hsa-miR-139	UCUACAGUGCACGUGUCUCCAGU	0.846231	-0.618299	-0.406106	0.2899	0.367177	-1.93099	-0.575168	0.235918	0.296683	-0.0876173	-1.84749	0.422827	0.656712	0.559254	0.805318	0.44793	-0.513355	-0.817135	-0.280468	-0.448316	-0.504296	0.468911	0.642576	1.04573	0.685422	1.58693
hsa-miR-138-2*	GCUAUUUCACGACACCAGGGUU	1.13642	-0.757448	-2.26848	-0.964943	-1.36488	-0.219647	1.83784	0.824976	0.595805	1.01212	0.466336	-0.579489	-3.48076	0.343026	0.572695	-0.455458	1.17443	-0.88661	0.0716473	1.17166	-0.571734	0.65295	-1.17363	-1.42948	1.06074	-4.31691
hsa-miR-138-1*	GCUACUUCACAACACCAGGGCC	0.747909	0.851465	-0.531709	-0.952733	0.584272	-0.395125	0.735461	-0.0922569	0.731473	-0.973067	0.591288	0.650545	-0.459407	0.435049	0.769284	0.547629	-0.65139	-0.240491	0.579244	0.801705	0.345598	0.891991	0.800006	-0.366675	0.893218	-2.37376
hsa-miR-138	AGCUGGUGUUGUGAAUCAGGCCG	0.298983	0.82882	-1.15001	-1.9862	-0.747144	-0.897325	0.282374	-0.666188	-1.67612	0.265604	1.54355	0.424214	1.49837	-0.48155	0.358131	0.177514	1.03371	0.164236	1.37816	-0.269991	-0.7081	0.43403	-0.602476	-0.876351	1.22022	-0.440837
hsa-miR-138	AGCUGGUGUUGUGAAUCAGGCCG	-0.706263	-1.07181	-2.45514	-2.71363	-0.914897	-0.964062	0.937769	-0.0933402	-2.3638	0.289402	0.901079	-0.487252	0.996172	0.629321	-0.94004	0.223803	0.185752	0.310253	0.920537	0.227078	-1.56575	-0.511913	-1.11535	-0.753489	0.455174	0.743043
hsa-miR-137	UUAUUGCUUAAGAAUACGCGUAG	0.340808	-3.45148	-0.403919	-1.71645	0.777241	0.704232	-0.788285	1.16898	-3.64517	1.38931	0.514243	1.37875	0.396019	-1.00899	0.375848	0.873754	1.51279	-0.395696	0.921242	0.313499	0.9932	-0.85308	0.934213	-1.59127	0.583399	-0.932668
hsa-miR-136*	CAUCAUCGUCUCAAAUGAGUCU	-0.791359	-0.513948	-1.41574	-1.28137	-0.932626	-0.682758	0.406579	-0.42174	0.317612	1.61664	0.785286	-0.724179	0.379273	0.785486	0.793945	-0.603317	1.26935	1.54316	0.499315	-1.26673	-0.409817	-0.327423	-3.57376	-0.461826	1.48911	-0.289721
hsa-miR-136	ACUCCAUUUGUUUUGAUGAUGGA	0.53331	1.0625	-0.458028	0.543116	-1.13308	0.187636	-0.454135	-0.359963	0.689864	0.730211	1.51874	0.450986	0.837139	-1.00747	1.74662	0.326876	-0.563231	-0.357401	0.438578	-0.744987	0.378281	0.977846	-0.480803	0.385581	-0.754332	-0.219699
hsa-miR-135b*	AUGUAGGGCUAAAAGCCAUGGG	1.15211	0.201532	2.00498	0.598281	0.468066	0.332359	-0.42576	0.444043	-1.6498	1.53713	-0.558848	0.629271	2.21074	-0.658717	1.57604	-0.832129	-1.06468	0.46273	0.174444	0.602264	1.13087	-0.811245	-3.97711	-0.590782	-1.19208	0.588594
hsa-miR-135b	UAUGGCUUUUCAUUCCUAUGUGA	0.427157	1.12238	0.634794	-0.307929	0.317514	-0.365278	-0.444032	0.593531	-1.10874	0.703378	-0.795332	0.245813	-1.06161	0.601795	-0.710304	-0.327502	1.26464	-1.33058	-0.424389	0.739076	-0.134716	0.376764	1.10208	-0.224671	1.35644	-0.728593
hsa-miR-135a*	UAUAGGGAUUGGAGCCGUGGCG	0.678197	-0.578295	-0.799808	0.216883	0.462222	-1.55073	-0.12738	-0.358559	0.849382	-0.149849	0.604795	-0.692276	0.97766	-0.605892	1.10569	0.272476	-0.84035	-0.178137	0.644308	1.13591	-0.468112	0.45486	0.573651	0.978008	-0.320665	1.26178
hsa-miR-135a	UAUGGCUUUUUAUUCCUAUGUGA	0.758503	-0.76105	0.685926	-1.08083	-0.702003	0.27281	-0.201782	1.03169	-1.42976	-0.975357	-0.677192	0.648991	-1.5177	-1.68505	-0.321915	0.950858	0.971284	-1.74997	-1.08041	-1.03114	-1.42121	1.13053	-0.908383	-1.00541	-0.509311	0.356888
hsa-miR-135a	UAUGGCUUUUUAUUCCUAUGUGA	-0.7718	-0.481466	-0.399555	-0.905475	0.137397	0.283055	0.412597	1.13612	-2.02738	-0.423388	-0.289423	0.708232	-1.00648	0.405723	-0.342304	0.203517	0.21762	-1.06558	-0.262593	0.43594	-1.71727	0.389699	0.486611	-1.00843	-0.570539	0.410515
hsa-miR-133b	UUUGGUCCCCUUCAACCAGCUA	-1.58368	-0.700256	1.55063	2.07476	-0.706834	0.245038	0.599618	-0.861558	0.529235	-1.09432	-0.3975	-0.373584	-0.329664	-0.620482	1.73746	-1.14417	-1.88473	0.629336	-1.65975	-0.543251	-1.01134	-0.297429	0.320387	-0.832153	-2.08407	0.369756
hsa-miR-132*	ACCGUGGCUUUCGAUUGUUACU	-0.828248	-1.88009	-1.41412	-0.557506	-0.822915	0.246379	0.232705	-0.652245	0.797566	-0.185886	1.14713	-2.69924	0.483505	-0.598979	-1.80679	1.4495	1.29892	-0.300342	0.106408	0.262871	0.760183	1.55612	-0.445515	-0.735431	-0.51371	1.03017
hsa-miR-132	UAACAGUCUACAGCCAUGGUCG	-0.342585	-0.440985	-1.50857	0.471733	-0.406518	-0.237818	-0.549471	2.07587	-0.324537	-2.63039	-0.752843	0.612345	-2.07751	-0.842007	-0.851075	0.37576	-2.69774	-1.05847	-2.49709	1.53399	0.462038	-1.0746	-0.384981	-1.9714	0.614374	0.771564
hsa-miR-130b*	ACUCUUUCCCUGUUGCACUAC	1.30166	0.685035	-0.793586	-0.262095	-0.162353	-0.317732	-0.633456	-1.27132	0.943048	-0.317669	1.34439	-0.487198	-0.495649	-1.3747	1.18293	-0.314333	-1.52546	0.209109	0.4717	-1.23604	2.40347	0.732326	-0.636923	-1.08838	-1.04695	0.859331
hsa-miR-130b	CAGUGCAAUGAUGAAAGGGCAU	-0.593462	-0.494626	0.979371	-1.47909	-0.400369	0.202736	-0.549642	0.940043	1.42433	0.844013	0.368506	1.86888	0.365875	0.850403	-1.31992	1.50278	0.622833	0.740897	-0.478297	-1.30234	0.335137	0.798135	0.284424	1.48129	0.538038	1.2863
hsa-miR-130a*	UUCACAUUGUGCUACUGUCUGC	0.666339	0.519056	-0.854251	1.18224	-1.37643	-0.361132	-0.279618	0.660944	0.165591	-0.823682	-0.914549	-0.829417	-0.834197	-1.42555	0.538502	-0.449198	-0.655717	-1.06957	-1.90547	-1.22735	-0.479261	0.291721	-2.69747	-0.934389	-0.932306	-0.556716
hsa-miR-130a	CAGUGCAAUGUUAAAAGGGCAU	-0.418756	0.946032	0.265838	0.266476	0.791824	1.18028	0.398882	0.62709	-0.215723	0.856709	0.634872	0.44613	0.671449	-0.429494	0.820785	-0.185123	1.18978	-0.298012	2.34991	-0.903666	0.956464	0.454526	0.433221	0.600655	0.297504	0.37818
hsa-miR-129-3p	AAGCCCUUACCCCAAAAAGCAU	-0.240637	0.251085	-0.905252	-0.66073	-1.07965	-1.08604	1.85143	-0.790653	-0.631413	0.923084	-0.978833	0.66973	0.332697	1.67705	-0.213367	-0.730924	-2.38757	0.619141	-0.373162	0.190134	-0.727883	0.311346	0.601974	-0.373027	-0.575292	0.241978
hsa-miR-129*	AAGCCCUUACCCCAAAAAGUAU	-0.695065	-1.03515	-1.02494	-0.997825	-1.19045	-0.834658	2.08461	-0.389724	-0.693364	1.53988	0.396897	0.619102	0.889169	1.90326	-1.17475	-1.36676	-1.78677	0.263755	1.0652	0.599358	-0.480518	0.49852	0.980857	-1.35985	0.36485	0.65323
hsa-miR-129	CUUUUUGCGGUCUGGGCUUGC	1.01812	0.343045	-0.426338	1.58049	-0.986422	0.71491	1.68024	-1.65257	-0.253214	-1.69655	1.35685	-0.344331	-1.06972	-0.754875	-1.54692	0.903183	0.601323	-1.01878	0.58771	0.31679	0.487938	0.941034	-0.669877	-0.931665	-0.934553	-0.96223
hsa-miR-129	CUUUUUGCGGUCUGGGCUUGC	0.27953	0.522238	-0.718121	2.12521	0.505407	1.54217	1.99436	-1.02275	-0.244114	-1.04231	1.83763	0.529537	-1.21555	-0.697251	-0.88459	0.303333	1.23114	-0.173304	2.36731	-1.24753	1.22563	0.465605	0.675424	-0.215042	-0.681851	-1.03228
hsa-miR-128a	UCACAGUGAACCGGUCUCUUU	0.947876	-1.29752	0.96645	0.248824	0.77425	-0.606222	-0.455187	1.23899	0.585188	0.347187	-0.444274	-0.414502	-0.88478	0.743133	0.666974	-1.90296	-0.852856	0.845727	-0.644604	0.611272	0.405377	0.814128	1.07805	1.55426	-0.849366	0.410076
hsa-miR-128	UCACAGUGAACCGGUCUCUUU	1.05224	-0.998892	1.98721	-1.8765	1.17966	0.783598	-0.270695	0.958689	0.914079	0.538756	-0.424656	-0.711922	-1.41559	0.774812	-0.451138	-2.07909	-1.76727	1.06225	-0.857304	0.338282	0.785238	0.591846	0.880339	1.96618	-1.12196	1.01067
hsa-miR-127-5p	CUGAAGCUCAGAGGGCUCUGAU	-1.28516	0.196176	-1.99808	0.606463	0.0694436	-1.51731	-0.156829	-0.984359	-2.34994	2.04406	-3.48367	-0.798815	-0.384111	0.599885	-0.591908	-1.07948	1.19992	1.02061	-2.04567	-1.09163	-1.69493	-1.87538	-0.7246	-0.310731	2.09578	0.25756
hsa-miR-127	UCGGAUCCGUCUGAGCUUGGCU	-0.959998	-0.815984	0.542387	-0.512815	-0.87917	0.305366	0.536153	1.07613	-0.332087	0.505184	-2.34108	1.35801	-0.835823	0.63147	-0.493102	-0.781063	-0.900826	-1.35446	-0.472897	0.70577	-0.56935	-0.895381	0.506112	-0.790915	-0.38804	1.2493
hsa-miR-126*	CAUUAUUACUUUUGGUACGCG	-0.4032	0.545581	0.688274	-0.594199	0.91302	0.875554	-0.977613	-0.951958	-0.655066	0.57861	-0.577084	-0.211231	0.575328	0.490854	-0.586664	-1.02153	0.889064	0.25779	0.520878	0.923109	-0.288535	-0.545972	-0.201276	1.06895	0.444478	-1.31914
hsa-miR-126	UCGUACCGUGAGUAAUAAUGCG	1.10738	-3.46493	-0.616101	-0.764957	0.654348	1.0636	1.1883	0.352901	-3.46318	-0.424719	0.902435	0.318624	-0.289932	0.684165	1.12186	1.06436	0.496657	0.545293	-0.520255	-1.33982	-0.624596	1.33769	-0.136925	-0.803597	-0.240275	0.782458
hsa-miR-125b-2*	UCACAAGUCAGGCUCUUGGGAC	0.343273	0.874721	0.64393	0.2241	0.73883	0.7335	0.885033	0.569362	0.551495	0.540192	1.19049	0.912643	0.430493	0.844579	-0.783475	1.49591	2.17268	0.430755	0.717205	0.98175	0.3822	1.59577	0.410954	0.979514	1.31718	1.33163
hsa-miR-125b-1*	ACGGGUUAGGCUCUUGGGAGCU	0.407573	0.620858	1.29314	0.587555	0.443896	0.599396	-0.22155	-0.404018	0.694229	0.67986	0.929059	0.672622	0.559745	0.422006	-1.2205	-0.644479	-1.13903	0.627069	0.66781	0.910093	-0.17274	-1.35009	0.729636	0.731738	-0.74006	0.669239
hsa-miR-125b	UCCCUGAGACCCUAACUUGUGA	-0.93918	0.462788	1.19887	-0.871883	-0.916256	-0.705377	1.47266	-0.692823	-0.465419	0.552053	-0.317312	0.642264	-1.66617	0.942517	0.647078	-1.03579	0.449805	-0.369166	1.20887	0.680081	0.366112	1.10944	0.58356	-0.970006	-0.33702	0.574208
hsa-miR-125b	UCCCUGAGACCCUAACUUGUGA	-0.382822	0.637183	1.58833	0.329781	0.391972	1.03029	1.33916	-1.73477	-0.320319	0.536924	-0.505064	0.792822	-1.67496	1.68761	1.13152	0.246578	1.45905	-0.456874	1.08819	0.561932	0.738256	1.37083	0.394351	0.427252	-0.598756	0.65744
hsa-miR-125a-3p	ACAGGUGAGGUUCUUGGGAGCC	0.674362	0.481575	0.65547	-0.502446	-0.355826	-0.170705	0.445333	0.864662	0.703647	-0.183074	-0.764162	-0.828196	-0.196838	0.576521	0.370411	0.449272	-0.158176	-0.5059	-0.301678	-0.252077	-0.59272	1.27975	-0.332649	-0.333644	-0.683154	-0.155119
hsa-miR-125a	UCCCUGAGACCCUUUAACCUGUGA	-1.38276	0.855462	0.462233	-0.651581	-1.34766	-0.283605	0.329455	-0.356125	-0.821554	0.504684	-0.412752	-0.383955	-0.199381	-0.593705	-0.810286	-1.23628	0.94819	-0.351162	0.674836	-0.925916	0.449885	-0.556044	-1.65111	0.134929	0.330081	-0.87683
hsa-miR-124a	UAAGGCACGCGGUGAAUGCC	2.00472	-0.911428	1.73442	-1.10903	-8.13305	-3.03549	3.30912	-2.79578	1.22194	1.843	1.91016	-1.11343	-0.468972	-1.11765	-1.02191	-4.59121	1.915	2.15676	0.231329	-0.633735	1.1512	2.04868	-0.796051	-2.19516	-0.90322	-3.78816
hsa-miR-124a	UAAGGCACGCGGUGAAUGCC	1.30117	-2.55215	0.462912	-1.578	-1.76771	-2.30727	3.71466	-1.28891	-0.323011	0.339563	1.55297	-3.29109	-1.42802	0.553837	-0.626063	-4.05468	1.07258	0.639323	0.716636	0.933356	0.416852	2.08973	-0.311476	-1.19376	-2.34714	-2.87239
hsa-miR-124a	UAAGGCACGCGGUGAAUGCC	2.26248	-1.33122	2.25789	-0.664693	-1.57202	-1.5948	3.83409	1.09915	1.37141	1.80167	2.60726	-2.21963	-0.192046	-0.422051	0.497272	-4.40301	1.56094	0.907319	1.49317	1.14034	1.54149	2.07722	0.548345	-1.63412	-2.02963	-3.60417
hsa-miR-124*	CGUGUUCACAGCGGACCUUGAU	-1.03437	-3.22133	-1.39875	-0.471556	-0.592385	-1.67289	-0.565961	-0.394018	-0.878931	-1.99665	-2.52218	-0.983197	-2.88977	-0.670083	0.215838	-2.54954	-1.4006	-1.32485	-2.5706	-2.0189	-0.232625	1.38447	-2.28039	-2.72798	-1.71996	0.411977
hsa-miR-124*	CGUGUUCACAGCGGACCUUGAU	-1.44093	-1.45968	-0.717194	-0.180713	-0.468662	0.260991	-0.370696	-0.441239	0.457514	-1.03236	-0.390799	-1.25938	-0.879795	-0.857298	-0.495453	-3.63198	-1.50544	-0.761151	0.59888	0.69292	0.448509	0.261207	-0.308562	-1.11723	-1.09894	0.581034
hsa-miR-124*	CGUGUUCACAGCGGACCUUGAU	-0.238681	-2.01663	-1.34249	-0.580389	0.443853	-1.12066	0.15	0.417382	-0.191713	0.219137	-1.1184	-1.51593	-0.285783	0.609281	0.855042	-3.6357	-0.896558	0.343954	-0.724405	-1.82576	0.232406	0.448292	0.193563	-1.44585	-0.779163	-0.744806
hsa-miR-1237	UCCUUCUGCUCCGUCCCCCAG	-1.15514	1.09865	0.375037	0.446376	-0.639317	0.44357	0.564605	-0.225068	-0.20416	1.08665	-0.997828	-0.79462	-0.785353	1.75703	-0.471945	-1.08575	0.709732	-0.425761	0.291561	0.589712	-0.303213	-0.375011	-1.26273	0.992662	0.726466	1.39737
hsa-miR-1236	CCUCUUCCCCUUGUCUCUCCAG	1.06499	0.810839	-0.240343	-0.624432	1.45754	0.166404	-0.96661	0.62287	0.291496	-0.672094	-0.863214	0.648708	-0.571838	-0.600708	-0.419447	0.747069	1.79712	0.664564	0.41175	0.887139	0.68212	0.194867	-0.713395	0.729887	1.52802	-0.139498
hsa-miR-1234	UCGGCCUGACCACCCACCCCAC	0.299068	-0.77382	-0.725653	0.77527	-0.23336	-0.292801	-0.176506	-1.39549	0.602345	1.0845	-0.792837	-0.785361	-1.59211	0.608433	-0.577081	-0.417219	0.795873	-0.438012	0.318338	1.35184	0.352719	0.565973	-0.75646	0.838023	0.548898	-0.9339
hsa-miR-1233	UGAGCCCUGUCCUCCCGCAG	-0.880884	0.697963	0.621917	0.950428	-0.509827	-0.772545	0.638694	-1.93496	-0.639137	1.44264	-1.27702	-1.31657	-1.00332	1.48892	-0.945263	-1.71576	0.243641	-0.75162	-0.49339	0.82597	-0.643452	-0.626904	-1.09486	0.581468	0.585905	0.762121
hsa-miR-1231	GUGUCUGGGCGGACAGCUGC	1.18911	0.39334	-1.02642	-1.3137	-0.306669	-0.417495	-0.7907	-0.356184	-0.409962	2.41486	-0.429403	-0.873395	-3.8577	-1.25281	-0.350933	-1.06016	-0.649889	-0.593016	-0.255074	0.941926	1.3387	0.751726	-0.654736	0.626048	-1.01212	0.176756
hsa-miR-122a	UGGAGUGUGACAAUGGUGUUUG	-0.867229	-0.891116	-1.02446	-0.406854	0.443796	-0.791435	-0.291635	-0.129085	0.910261	-0.201326	0.492064	0.625798	0.191453	0.305544	0.449292	0.945179	-2.12457	0.698909	-0.709736	-0.171529	-0.794408	0.491679	0.278274	-0.424539	-0.285699	0.96344
hsa-miR-1229	CUCUCACCACUGCCCUCCCACAG	0.298196	-0.511971	0.526526	0.934729	-0.229591	-0.145788	-0.617442	0.527836	0.451331	0.470144	-2.42054	-0.31247	-1.18564	0.793283	-0.901857	-1.01321	0.658829	-1.99585	-0.324364	1.09068	-0.148946	0.161678	-0.580425	0.825453	1.00572	-0.93158
hsa-miR-1228*	GUGGGCGGGGGCAGGUGUGUG	0.268263	-0.454622	1.06498	0.160628	-0.618982	0.433972	-0.232004	-0.360636	0.538481	0.925452	-0.852806	-0.934389	-1.04862	1.32601	0.188106	-0.536522	0.469734	-0.539198	-0.726692	-0.767032	0.987974	-0.686191	-1.17489	0.754811	0.821898	0.352552
hsa-miR-1228	UCACACCUGCCUCGCCCCCC	1.21467	-0.919731	-2.41602	-1.76977	-0.28689	-0.7843	1.87348	2.03823	0.436352	-0.585396	2.01462	0.299063	0.730375	-0.473607	1.36236	0.550546	0.481724	0.321133	0.664061	1.59588	-1.11549	1.29915	-1.63039	-1.23463	0.950332	1.68681
hsa-miR-1227	CGUGCCACCCUUUUCCCCAG	-1.67134	0.64037	0.182631	0.692328	0.925337	-0.216335	1.20213	0.196207	0.129064	1.25628	0.521775	0.638329	-0.370354	1.12292	-0.756441	-1.10643	-0.818548	-0.610357	-0.40468	0.471062	-1.90979	-3.00877	-0.810645	1.43528	-0.969215	1.09665
hsa-miR-1226*	GUGAGGGCAUGCAGGCCUGGAUGGGG	-0.615546	0.657494	1.67858	1.31918	-0.34985	0.837671	-0.551674	-0.453764	0.222186	0.651588	0.375211	-0.379081	-0.467232	1.68506	-0.185985	-0.746892	-0.301841	0.327392	0.652943	-1.01403	0.953991	0.256145	1.04487	0.450559	0.67752	0.548
hsa-miR-1226	UCACCAGCCCUGUGUUCCCUAG	0.367278	-0.800842	0.522368	-0.173783	-0.350014	-0.265452	-0.348859	-0.596277	0.797199	0.81126	0.373791	-1.11719	-0.640037	-0.522503	-2.05099	-0.231097	0.137513	-1.38646	-0.127933	1.00669	0.200018	0.21964	0.395407	-0.430915	0.893316	-1.26609
hsa-miR-1225-5p	GUGGGUACGGCCCAGUGGGGGG	-0.478845	1.19226	1.51861	0.714431	-0.25158	1.12898	-0.531968	-1.12176	1.20962	0.683656	-0.409767	-0.297456	-0.477922	1.18313	0.387486	0.478214	-0.388071	1.28134	0.221029	0.818423	0.752385	0.1717	1.05196	0.291113	1.1978	-0.458029
hsa-miR-1225-3p	UGAGCCCCUGUGCCGCCCCCAG	-0.397948	0.758594	0.359645	-0.68297	0.708895	-0.289172	-0.58235	-1.38969	1.00391	1.0234	0.851698	0.12631	0.97393	0.656433	0.392556	-0.263949	0.274586	-0.336099	0.374315	0.237981	-0.3693	0.349086	0.804088	1.23102	-0.473221	0.366621
hsa-miR-1224-5p	GUGAGGACUCGGGAGGUGG	0.326437	-0.709372	1.22568	-1.32297	-0.575371	0.972043	0.886301	0.981025	0.175733	0.78481	-0.286754	0.334866	-0.416369	1.38886	-1.54578	-0.273943	0.763516	1.72135	0.697243	-1.48598	-0.978485	0.345507	-1.64376	-1.58251	0.983126	0.632375
hsa-miR-1224-3p	CCCCACCUCCUCUCUCCUCAG	0.490475	-1.10362	0.598503	0.497134	0.585988	-0.691698	-0.443959	-0.193713	0.733933	-0.918019	-0.26693	0.20341	-0.842998	-0.157825	0.860109	1.2014	0.273905	-0.691209	-0.669665	0.944438	-0.564961	1.01335	0.317459	0.1607	-0.857859	-1.05286
hsa-miR-122*	AACGCCAUUAUCACACUAAAUA	-0.687914	-0.864359	-0.561599	-0.219629	-0.671806	-0.31134	-0.976696	0.289099	0.404899	0.516712	-0.383682	-0.380386	-0.291151	0.447882	0.514363	0.391237	0.949421	0.468844	-0.590798	-0.461665	-0.931712	0.288689	-0.508489	-0.317067	0.605583	-1.21797
hsa-miR-10b*	ACAGAUUCGAUUCUAGGGGAAU	-0.328075	0.506055	-0.0866519	0.314243	-0.738974	-0.213539	-0.138563	-1.26875	-0.540784	1.24281	0.637482	-1.86425	-1.07532	0.794435	-1.48761	0.282894	-0.641111	-0.152539	-0.966691	0.339263	-0.839215	-0.261198	0.528409	0.997173	-0.262196	-0.400233
hsa-miR-10b	UACCCUGUAGAACCGAAUUUGUG	1.23059	-0.591185	0.754559	-0.767212	0.289174	0.764962	-0.254398	-0.266638	0.507353	0.341563	-0.751487	0.331944	0.395586	-0.70856	0.637764	1.13143	0.69373	-0.343322	-1.36449	0.812141	0.196832	0.937944	1.0875	-0.288926	-0.798213	-0.984436
hsa-miR-10a*	CAAAUUCGUAUCUAGGGGAAUA	-0.768351	-0.607578	-0.536271	-0.44396	-0.370839	0.314162	-0.356874	-0.448645	0.232298	0.799305	0.461212	0.221096	-0.763336	-0.438162	-0.616519	-0.38304	1.08394	-1.33654	-0.228874	-1.71645	-0.656864	-0.866543	-0.446917	-0.214908	1.18576	0.421907
hsa-miR-10a	UACCCUGUAGAUCCGAAUUUGUG	0.422201	0.295313	0.954826	0.437134	-0.277414	1.55147	0.796371	-0.423381	0.176128	1.23389	0.473248	0.399396	0.358069	1.1981	0.659847	0.884119	1.49363	0.312941	-0.567781	0.977839	0.313306	1.07745	0.593982	-1.17947	0.33346	0.176333
hsa-miR-107	AGCAGCAUUGUACAGGGCUAUCA	-0.503079	-0.731122	1.6557	-0.990973	-0.346919	0.287495	1.62029	0.346296	0.438116	1.30201	0.815128	0.509283	1.08547	1.70285	0.185204	0.399707	0.977519	0.479541	0.883492	0.719594	-0.322733	-0.710095	1.32598	-0.423159	0.615297	0.922636
hsa-miR-106b*	CCGCACUGUGGGUACUUGCUGC	-0.485239	-0.473946	-0.492129	-0.243656	-0.897886	0.529163	-0.171226	-4.4633	0.959509	0.355013	-0.631649	-0.431827	-0.418159	-0.300725	-0.242382	-0.961893	0.619742	-0.358086	-0.659863	0.371379	0.418129	-0.612753	-0.838511	-0.327296	1.45044	0.452764
hsa-miR-106b	UAAAGUGCUGACAGUGCAGAU	-0.99739	-0.335254	-0.786646	0.785907	-0.666059	0.418214	-0.24184	0.20881	0.325466	0.947438	1.37476	2.07259	-0.31077	0.454614	-2.01787	1.52183	1.08696	-1.28589	-0.477003	0.742883	1.48994	-0.275641	0.200984	0.872347	0.592392	-0.369603
hsa-miR-106a*	CUGCAAUGUAAGCACUUCUUAC	-0.378151	0.801597	0.22928	-0.510092	1.3336	0.482922	0.401842	-0.420975	0.541611	0.772438	1.14028	0.687976	0.930506	0.152379	0.616958	-1.1329	0.830177	-0.601439	0.200898	0.696429	0.941004	1.04762	1.29637	0.529739	0.764291	-0.843274
hsa-miR-106a	AAAAGUGCUUACAGUGCAGGUAG	-0.343095	0.53393	-0.535897	1.49726	1.4004	-0.544032	-0.447899	0.415513	-0.472279	0.354921	0.588651	1.45964	0.839032	0.536231	-0.980364	1.06451	0.39266	-0.53463	1.25888	0.730582	1.02298	0.517476	1.41074	1.22398	0.495535	-1.10748
hsa-miR-105*	ACGGAUGUUUGAGCAUGUGCUA	1.13398	-1.19529	0.330579	1.11093	0.469262	0.275567	-0.883018	1.08685	1.02288	-1.83607	0.959288	-0.367079	-0.169239	-0.459132	2.37174	0.824804	-1.53728	-6.87103	0.394582	0.72623	1.05926	0.98301	-1.6307	-0.381649	-1.33217	-2.63477
hsa-miR-105*	ACGGAUGUUUGAGCAUGUGCUA	-0.322851	-0.196947	0.402968	-0.183572	-0.560829	0.156255	-1.04401	1.09413	1.42086	-0.107354	0.495234	0.467135	1.31888	-0.49799	0.885874	-0.551017	1.4131	-0.675437	1.8367	-1.17365	1.51469	-0.144167	0.346964	0.262496	1.10603	-2.27652
hsa-miR-105	UCAAAUGCUCAGACUCCUGUGGU	-1.93098	-1.3788	-1.00522	-0.371672	-0.300045	-0.40529	-1.52483	-2.65374	0.152408	0.320461	-0.692961	-3.01104	0.243663	0.264324	-1.16779	-1.55806	0.827687	-1.06427	0.433242	-1.18751	-0.650075	-1.16901	-0.863376	-0.635062	-0.455283	-0.916719
hsa-miR-105	UCAAAUGCUCAGACUCCUGUGGU	-1.06644	-1.35762	-1.19747	-2.62368	-1.21567	-0.439433	-1.33501	-2.55367	0.339532	0.96814	-0.595908	-2.38516	-0.533542	0.835254	-1.2072	-0.563205	1.01328	1.06761	0.099052	-1.45926	0.474009	-0.771672	-2.73797	-1.2475	1.88315	-0.209234
hsa-miR-103	AGCAGCAUUGUACAGGGCUAUGA	-0.837642	-1.26194	0.233495	-1.13927	-0.694268	-0.435009	0.170125	-1.00587	0.473137	-2.1739	-0.951214	0.172608	-0.594317	0.304259	0.934944	0.582827	-1.05273	-0.482733	-0.943952	0.212128	-0.600453	0.611229	-0.241878	-1.24501	-1.1822	-0.245579
hsa-miR-103	AGCAGCAUUGUACAGGGCUAUGA	0.77917	-0.318376	-0.487312	-0.708058	-0.362958	-0.338293	0.838125	-0.477923	0.519816	-1.83327	0.290426	0.279777	0.416063	-0.985047	1.7132	0.555783	-0.944515	0.295923	-0.65802	-1.27324	0.585295	0.869636	0.458421	-0.399686	-0.464653	0.1607
hsa-miR-101*	CAGUUAUCACAGUGCUGAUGCU	0.446591	-0.168705	-0.669052	1.87091	1.30607	0.39868	0.874005	0.476982	-0.649175	0.371655	-1.03446	0.766567	-1.85308	0.348116	-0.607646	-0.939501	0.821308	-2.03343	-1.64728	0.85534	-0.270833	-0.652732	-2.05811	-0.710514	0.619014	0.817015
hsa-miR-101	UACAGUACUGUGAUAACUGAA	-5.19287	0.400316	0.168994	0.419458	0.349897	0.531437	-0.338789	0.719706	-0.386613	-0.682101	-0.702929	0.967618	-1.50271	-1.2767	-0.809034	0.0852244	-0.716523	-0.318114	0.973132	-0.977498	-0.299959	1.02185	1.49461	-0.104206	-0.839139	0.817701
hsa-miR-101	UACAGUACUGUGAUAACUGAA	-0.789424	-0.672836	-0.37644	0.645425	0.586101	-0.739934	-0.41867	0.821897	-0.79592	0.827082	-1.0828	0.190619	-1.26121	-1.27287	-1.53577	-0.663793	0.947002	-1.51007	0.998142	-0.226253	-0.591361	0.652724	0.894995	1.3447	1.51772	-0.379606
hsa-miR-100*	CAAGCUUGUAUCUAUAGGUAUG	1.05226	0.294104	-0.432443	0.927794	0.270741	0.573007	0.503387	0.626909	0.259399	-0.705948	0.831528	-0.305486	0.534429	-0.830905	0.541507	0.34379	0.849091	0.353427	0.813442	-1.23412	0.715855	0.642756	-0.164091	1.19091	0.415152	-0.548528
hsa-miR-100	AACCCGUAGAUCCGAACUUGUG	-1.34523	0.120569	0.825883	-0.320035	0.989542	1.45033	0.437589	0.492746	0.268939	0.703149	-2.94755	1.56895	-0.964377	1.1399	-0.27788	0.791536	1.10069	0.874348	1.39273	1.21105	0.266291	1.62521	0.185685	-0.176088	-0.474502	-0.480415
hsa-miR-1	UGGAAUGUAAAGAAGUAUGUAU	-0.737528	0.31675	-0.394739	0.415065	-0.478222	-0.695474	0.207735	-1.47358	-2.63978	0.698456	0.411054	0.810036	-0.611577	-3.51809	-0.14029	0.857842	-2.22074	0.539268	-0.866649	0.331385	-2.00318	0.881222	1.12265	0.461238	-1.04988	-0.720784
hsa-miR-1	UGGAAUGUAAAGAAGUAUGUAU	0.868987	0.856386	-0.229659	1.37243	-0.764445	-0.910326	0.192358	-0.208181	-2.49644	-1.76631	1.11656	1.38763	-0.516557	-1.16328	1.13028	1.08886	-2.08369	0.510361	-1.46692	-1.62724	-0.937615	1.43406	0.759094	-1.67881	-0.718319	-0.256625
hsa-let-7i*	CUGCGCAAGCUACUGCCUUGCU	-3.02283	0.423526	0.947752	1.16054	1.22749	-0.876092	-0.556808	-1.83883	0.280756	-0.914586	-0.479681	0.317923	-0.204043	0.418591	0.72322	1.16126	0.688496	-0.225622	-1.30404	0.826165	-0.351041	-1.98106	-1.0061	1.26302	-0.869857	1.08066
hsa-let-7i	UGAGGUAGUAGUUUGUGCUGUU	0.571337	-0.6884	-0.969929	-1.13962	0.400741	-0.581098	-0.78293	0.204133	0.57915	-0.457816	0.872435	-0.970989	1.3768	-0.225587	0.688201	-0.34886	-0.131059	0.414092	1.34389	0.4996	-0.435855	0.832733	-0.835656	-0.359657	-0.841209	0.0657944
hsa-let-7g*	CUGUACAGGCCACUGCCUUGC	-0.700044	-0.725535	-1.47927	-0.755663	-0.167416	-0.246522	1.29088	-0.664543	-3.83831	0.313158	0.734851	-0.608426	-2.22722	0.98164	-0.193103	-0.649306	-0.618775	0.167971	0.461754	-0.824956	0.274653	-0.409563	1.03247	-1.62196	-0.73641	0.766919
hsa-let-7g	UGAGGUAGUAGUUUGUACAGUU	-0.381307	-0.168605	-1.1625	-1.24829	0.506593	-0.738736	-0.874239	0.0973928	0.257189	0.33495	0.422296	-1.11375	0.978205	0.723795	-1.24206	-0.318772	1.12298	0.360825	1.28134	0.446315	-0.355445	0.376315	-0.810472	0.495662	0.664605	-0.256978
hsa-let-7f-2*	CUAUACAGUCUACUGUCUUUCC	1.01049	1.40175	1.54808	0.202475	1.33981	1.70568	-1.46115	-0.546599	0.824804	1.09291	-1.89103	0.985419	-2.03469	-0.816106	-0.894254	0.567086	1.79881	-2.1496	0.606201	0.942904	0.496569	-0.646513	-0.646962	0.563431	-0.283353	0.666771
hsa-let-7f-1*	CUAUACAAUCUAUUGCCUUCCC	0.432704	-0.872968	-1.18939	-0.526819	0.582259	0.997073	-0.899502	-0.942044	1.03548	1.66972	-0.389779	1.76332	-3.09319	1.25107	-1.33041	-2.46368	0.1868	-0.369904	-1.21578	0.107423	-0.222312	-0.949055	-1.75589	0.19011	1.74088	2.14823
hsa-let-7f	UGAGGUAGUAGAUUGUAUAGUU	-2.10463	-1.50115	-2.61673	-2.33514	-1.66724	-0.833968	-0.996016	-0.614406	0.531587	0.694672	0.444523	-1.11413	0.414818	-0.725707	-1.83298	-1.64659	-0.596668	-0.264868	-0.314635	-0.830368	-0.815849	-1.23379	-0.542052	-2.22656	-0.811983	-0.640522
hsa-let-7f	UGAGGUAGUAGAUUGUAUAGUU	0.237738	-0.27422	-1.65844	-0.46531	0.447258	-0.48478	-1.0574	-0.151154	1.05494	-0.86682	-0.347343	-0.755071	0.780353	0.37398	-0.746782	-0.494838	-0.877012	-0.353807	0.425148	-0.484226	-0.944733	0.288997	0.246284	-0.777246	-0.996948	0.164997
hsa-let-7e*	CUAUACGGCCUCCUAGCUUUCC	0.295815	-0.319364	1.29683	-0.432359	0.228399	1.63561	-0.199732	-0.478697	0.279336	0.542899	-0.425169	-1.04138	-1.45586	0.745349	-0.662994	-4.87076	0.480609	-0.979557	0.371611	1.28425	-0.357309	-1.49843	-0.892849	0.234823	0.851442	0.714537
hsa-let-7e	UGAGGUAGGAGGUUGUAUAGUU	1.6184	-0.126266	-0.400935	-0.477105	0.693599	-0.335124	-1.28191	-0.454394	1.24846	-0.599898	0.241566	-0.469387	0.524455	-0.793561	0.247439	-0.582154	-0.517262	0.565102	0.674534	0.69634	0.263262	0.838079	0.390137	0.155334	-0.91554	0.596416
hsa-let-7d*	CUAUACGACCUGCUGCCUUUCU	0.347283	0.299222	0.249546	-0.312801	0.46978	-1.58643	-0.370981	0.1481	0.317045	0.569869	-0.445948	-0.217435	-0.995908	0.87028	0.287618	0.464253	0.408248	0.942767	0.329801	0.734323	-0.821462	0.864257	0.319528	0.523066	1.16633	0.856961
hsa-let-7d	AGAGGUAGUAGGUUGCAUAGUU	-0.339327	0.582187	-0.909892	-0.268728	0.37845	-0.630077	-0.687074	-0.167892	1.31754	0.106852	-0.332426	0.84964	1.29495	1.1855	-0.608863	0.451686	-0.553025	1.60569	0.714119	1.57096	1.30924	0.445772	0.460175	-0.469739	0.534674	0.755286
hsa-let-7c*	CUGUACAACCUUCUAGCUUUCC	-0.328468	-0.561022	0.918038	-0.554258	-0.196904	0.45819	-0.79349	-0.596151	-0.154154	-1.61579	-0.501826	-0.6076	-3.85658	0.60852	-0.287632	0.988177	0.727129	-0.958064	-1.41729	0.362024	-0.714674	1.4086	-0.470414	0.435252	-2.06125	-0.548368
hsa-let-7c	UGAGGUAGUAGGUUGUAUGGUU	1.18518	0.619509	0.635783	0.812848	0.438386	0.234448	-0.813083	-1.648	1.64672	0.72253	1.03823	-0.441736	0.625484	1.16599	0.671781	0.256655	1.18616	1.50626	0.891032	-0.557339	0.852637	0.288524	-0.267627	0.276897	-0.409008	0.615832
hsa-let-7b*	CUAUACAACCUACUGCCUUCCC	-0.363362	0.633357	-0.167656	-0.1509	0.526845	0.337322	-1.18356	-1.96091	1.09161	1.55701	-0.28386	1.03815	-3.07374	0.235735	-0.477223	-1.36907	1.26193	-0.378573	-0.851877	-1.17149	-0.464209	0.370013	-0.522766	0.313179	1.23007	0.842458
hsa-let-7b	UGAGGUAGUAGGUUGUGUGGUU	0.678853	-0.628196	-1.57878	-0.535919	-0.760411	-0.125598	-1.52439	-1.12011	0.989671	0.644438	-0.876794	-0.246997	0.570341	-0.799605	-0.644506	-0.220425	-0.442872	0.463913	0.306139	0.885613	0.54745	0.409916	-0.669331	-0.427109	0.497672	0.33117
hsa-let-7a*	CUAUACAAUCUACUGUCUUUC	0.370593	0.900286	0.229864	0.51034	1.02612	1.36166	-0.748905	-1.98495	0.641481	1.46247	-1.40918	1.72727	-1.80657	-0.438093	0.188241	-0.83395	0.919936	-0.26796	-0.392548	-1.01146	-0.424832	0.420055	0.309319	0.892232	2.03618	1.25895
hsa-let-7a*	CUAUACAAUCUACUGUCUUUC	0.548104	0.608328	0.366444	0.216257	0.646583	0.874449	-0.388571	-0.600403	0.630143	1.32366	-0.580339	0.584249	-1.00143	1.11346	-1.18202	-0.460891	1.00837	0.296884	-0.489344	0.265456	-0.389136	-0.823162	0.245394	1.08497	1.73271	0.61683
hsa-let-7a	UGAGGUAGUAGGUUGUAUAGUU	0.919686	0.794518	-1.13537	-0.301341	-0.230358	-0.765438	-1.41647	-1.09424	0.906329	-0.544952	0.216109	-0.789358	0.449399	-0.768857	0.89548	-0.577214	-1.40744	-0.332134	-0.634681	-1.15944	0.243419	-0.421738	-0.913832	-0.175635	-1.40356	-0.528794
hsa-let-7a	UGAGGUAGUAGGUUGUAUAGUU	0.813811	-0.574959	-0.783119	-0.356291	0.495083	-0.125787	-1.16045	0.29472	0.948638	-0.46278	0.716159	0.386061	0.604166	-0.14448	0.401805	0.872541	0.492792	0.608214	0.381166	0.997951	-0.304109	0.750826	-0.325409	-0.329954	0.45682	0.793713
hsa-let-7a	UGAGGUAGUAGGUUGUAUAGUU	1.32291	1.07342	-0.953777	1.14109	0.644413	0.397701	-0.625889	0.807638	1.41111	-0.264287	0.572864	0.347435	0.541016	0.400585	0.824354	-0.691167	0.570025	1.47984	0.82661	0.589235	0.868603	0.349874	-0.30787	-0.729471	1.13446	1.04048
